# Supplementary material for: Dual roles of mTORC1-dependent activation of the ubiquitin-proteasome system in muscle proteostasis
Source: Commun Biol. 2022 Oct 27;5:1141. doi: 10.1038/s42003-022-04097-y (PMC9613904; doi:10.1038/s42003-022-04097-y)
Supplement: Supplementary file 3 — Supplementary Data [file 42003_2022_4097_MOESM3_ESM.xlsx]

## Sheet: Fig. 1
Fig. 1B	RNAseq
Row Z-score	Control					CON+RM					TSCmKO					TSC+RM
Asb15	-0.41518	-0.30817	0.09302	-0.50744	-0.69023	-0.53633	-0.61605	-0.49175	-0.49858	-0.30354	1.01852	0.69796	0.94545	3.32723	1.20586	-0.32945	-0.72941	-0.6412	-0.62805	-0.59268
Atf6b	-0.07238	-1.0204	-0.35658	-1.93106	-0.93104	-1.03714	-0.08126	-0.46454	-0.63417	-0.61586	1.207	1.31066	-0.03028	1.18463	2.35062	0.54063	-0.19959	-0.31621	0.46802	0.62896
Bcat2	-0.10458	-0.24322	0.68494	0.04715	0.26111	-0.76775	-0.37779	-0.3585	-0.65943	-0.86847	1.22352	1.50348	1.23348	2.18944	1.12523	-0.73843	-0.87864	-1.32914	-1.09669	-0.84571
Becn1	-0.30628	0.03854	-0.365	-0.18156	-0.62634	-0.46543	-1.08607	-1.18159	-0.59358	-0.38664	2.33977	1.17245	1.6932	1.4038	1.25193	-0.21006	-0.86158	-0.26327	-0.70391	-0.66838
Bnip3	-0.72493	-0.40608	0.55547	-0.44888	0.1376	-0.9235	-0.23721	-0.59529	-1.26393	-0.9903	1.59029	0.51563	0.66327	3.07976	0.48661	0.25545	-0.28916	-0.23652	-0.80222	-0.36605
Ctsl	-0.22381	-0.43054	-0.68708	-0.43208	-0.01088	-0.7118	-0.745	-0.67993	-0.86243	-0.74848	2.6764	1.46433	1.48897	0.58151	1.54678	-0.37375	-0.44012	-0.3546	-0.57509	-0.48239
Ddit4	-0.59632	-0.45428	-0.52794	-0.35545	-0.47952	-0.21718	0.12192	-0.62169	-0.35431	-0.13325	-0.40948	0.90389	0.34313	3.4652	1.70909	-0.56409	-0.42625	-0.38352	-0.59075	-0.42921
Dera	-0.64776	-0.2386	0.4481	-0.73384	-0.54342	-0.91915	-1.01452	-1.11108	-1.19133	-0.95293	0.88444	1.10382	1.2314	1.92325	2.11645	0.17881	0.07294	-0.35195	0.15914	-0.41376
Fam134b	-0.51816	-0.21088	1.26649	-0.635	-0.65365	-0.36085	-0.15008	-0.83822	-0.70489	-0.71922	2.13804	1.24299	0.63987	2.21823	0.56017	-0.42929	-0.79778	-0.17284	-0.85135	-1.02355
Fbxo30	-0.26517	-0.18586	-0.19352	-0.40201	-0.24602	-0.44473	-0.87237	-0.95752	-0.95398	-0.35071	2.70678	0.75745	1.32583	1.58616	1.21739	-0.50153	-0.75008	0.10439	-0.84224	-0.73226
Fbxo32	0.10709	-0.74805	-0.00419	-0.66441	-0.5363	-0.88288	0.16457	0.26089	-0.72358	-0.73012	2.4361	1.98208	0.57354	1.02027	1.1605	-0.40896	-0.77612	-0.10677	-1.3382	-0.78545
Fbxo40	-0.26517	-0.18586	-0.19352	-0.40201	-0.24602	-0.44473	-0.87237	-0.95752	-0.95398	-0.35071	2.70678	0.75745	1.32583	1.58616	1.21739	-0.50153	-0.75008	0.10439	-0.84224	-0.73226
Gabarapl1	-0.61288	-0.84234	0.48404	-0.74779	-0.33445	-0.29087	-0.93225	-1.06471	-0.88245	-1.0826	1.9897	1.00656	0.88107	2.30135	1.09935	-0.30615	-0.36123	0.44981	-0.31622	-0.43796
Gadd45a	-0.44917	-0.3219	-0.7211	-0.36405	-0.24546	-0.64059	-0.29543	-0.20279	-0.5656	-0.68074	3.19603	1.38551	1.12323	0.47379	1.14319	-0.52399	-0.55302	-0.30327	-0.76046	-0.69418
Glul	-0.46278	0.22761	-0.3537	-0.25937	0.0158	-0.53677	-0.24592	-0.92542	-0.59858	-0.40568	1.27143	1.56704	0.96864	2.01137	2.01605	-0.94459	-0.87985	-0.84169	-0.80246	-0.82115
Klf15	-0.23313	-0.06796	0.88991	-0.33305	-0.03288	-0.28227	0.44651	-0.68732	-0.76179	-0.53324	0.7637	1.11263	0.41935	2.23643	2.05166	-0.80828	-0.82369	-0.84667	-1.16957	-1.34034
Mdm2	-0.5967	-0.50698	0.60791	-0.64118	-0.74687	-1.03942	-0.67911	-0.59854	-1.02266	-0.43744	2.69594	0.48506	1.44823	0.99061	0.9213	-0.38459	-1.05591	0.90689	-0.58267	0.23615
Pik3ip1	-0.10753	-0.3873	-0.29505	-0.09025	0.01735	-0.66217	-0.91601	-0.01306	-0.60451	-0.38034	2.36377	2.18717	1.04998	0.31661	1.47159	-0.75396	-0.97142	-0.91056	-0.73046	-0.58386
Ppp1r15a	-0.12594	-0.6653	0.03271	-0.85457	0.0224	-0.51207	-1.24961	-0.90735	-0.83504	-0.76161	2.0191	2.05792	0.88481	0.55345	1.91742	-0.55129	-0.3541	0.13848	-0.53066	-0.27875
Psmd8	-0.84067	-0.83571	-0.02108	-0.69645	-0.95961	-0.89472	-0.817	-1.03719	-1	-0.9127	1.90541	1.60603	1.04391	1.5864	1.26979	-0.25477	0.00644	0.188	0.50846	0.15547
Psme4	-0.62032	-0.4946	-0.6227	-0.67185	-0.66463	-0.86111	-0.69188	-0.66548	-0.7827	-0.6229	2.67219	1.55881	1.53151	0.94723	1.0447	-0.2029	-0.5822	0.12569	-0.35115	-0.04574
Sap30	-0.41634	-0.20356	-0.13942	-0.44123	0.00843	-1.08048	-0.45821	-0.38933	-0.79612	-0.99346	2.43607	1.80399	1.87436	0.65799	0.81273	-0.52524	-0.17595	-0.64201	-0.76464	-0.56757
Sesn1	-0.49741	-0.42982	-0.33222	-0.41322	-0.17487	-0.95104	-0.36242	-0.55756	-0.65896	-0.79986	1.65799	0.56913	1.0937	2.80099	1.50529	-0.36618	-0.92126	-0.32176	-0.33266	-0.50787
Slc7a8	-0.64093	0.81837	-0.07252	-0.62066	-0.49859	-0.36033	0.10064	-1.02843	-0.36648	-0.56184	-0.28686	0.38164	0.21312	3.10983	2.08631	-0.63729	-0.37274	-0.00734	-0.59661	-0.65927
Sqstm1	-0.72247	-0.80317	-0.58411	-0.65194	-0.29244	-0.71323	-0.6287	-0.71301	-0.79792	-0.67268	2.12347	2.61179	1.08421	0.82454	0.77478	-0.69575	-0.40402	-0.03761	0.13782	0.16044
Traf6	-0.53394	0.0723	0.08336	-0.52748	-0.60146	-0.27231	-0.71307	-0.09024	-1.00737	-0.65454	2.29202	1.19031	1.77216	1.50345	0.9702	-0.46112	-1.2917	-0.8708	-0.36931	-0.49044
Trib3	-0.21899	0.77101	-0.52711	-0.98183	0.15438	-0.98359	-0.61222	-1.4045	-0.16215	-0.44181	2.6921	1.04746	0.66985	1.5483	0.77776	-0.23955	-1.03168	-0.76955	-0.1925	-0.09538
Trim63	-0.41782	-0.37286	-0.16471	-0.47216	-0.34592	-0.65333	-0.11049	-0.51514	-0.59563	-0.58064	0.63916	0.77244	0.18975	3.30551	1.88584	-0.47314	-0.50025	-0.34977	-0.49794	-0.74292
Vcp	-0.30561	-0.46927	-0.88026	-0.90374	-0.02194	-0.70467	-0.98924	-0.30193	-1.05326	-0.22032	2.25551	2.7012	0.78521	-0.39587	0.55191	-0.55176	0.2648	0.58809	-0.42659	0.07773
Fig. 1D	Transcript expression (RNAseq - EDL)										Protein expresssion (Proteomics - TA)
Row Z-score	WT					TSCmKO					WT				TSCmKO
Psma1	-1.54418	-0.25663	-0.01868	-0.34483	1.05657	1.49932	-1.05336	0.446785	1.8517	-0.22923	-0.98912	-1.13122	-1.21323	-0.70736	0.830688	1.1256	0.210413	1.01474	0.859486
Psma2	0.343764	0.24695	-0.22974	-0.31933	1.96302	1.94956	-0.67047	0.61053	0.968535	-0.64257	-0.84658	-0.76362	-1.03677	-0.58588	1.51153	0.184496	-0.56786	1.51384	0.59085
Psma3	0.130542	1.57691	0.315676	1.05931	0.945243	2.38498	-0.63156	0.285247	0.720504	0.244987	-1.63905	-1.59835	0.181481	-0.0454	0.555924	0.283828	0.157468	1.2709	0.833195
Psma4	0.109236	1.02867	-0.6114	0.527939	0.915348	1.39195	-0.92992	-0.68457	0.392809	-0.27202	-0.84759	-1.01431	-0.55313	-1.26155	1.36541	0.846471	0.000389	1.32474	0.13958
Psma5	-1.40752	-0.96235	-0.46758	-0.88704	0.134853	1.07377	0.660783	0.615416	1.10478	-0.27893	-0.62092	-1.0469	-1.15554	-1.11352	1.38773	0.691337	0.359798	0.369497	1.12852
Psma6	-1.48057	0.051259	-0.20224	-0.00906	1.31964	0.642863	-0.6747	-0.50734	1.59671	-1.80577	-1.00927	-1.33289	-0.7899	-0.89832	0.833325	0.880095	0.347898	1.33471	0.634343
Psma7	-1.27748	-1.07622	-0.60399	-0.13076	-0.07852	-0.89865	-0.93076	-0.8207	-0.42383	-0.9706	-1.19859	-1.14306	-0.51038	-0.80523	0.709689	1.46033	0.094206	1.30172	0.091326
Psmb1	-1.37511	-1.21999	-0.88345	0.063559	1.10648	0.112001	-0.84151	-0.58245	0.789785	-1.92215	-0.98577	-1.6751	-0.58821	-0.53026	1.24435	0.683386	0.301622	1.15416	0.395821
Psmb2	-0.95355	-0.70287	-0.29695	-0.21703	2.27666	0.385375	0.69482	0.144894	1.29778	-0.85592	-0.80138	-1.59617	-0.67038	-0.40641	1.57911	0.535799	0.174076	1.1766	0.008764
Psmb3	-1.70864	-1.24806	-0.44936	-0.45642	0.387232	0.002156	0.344507	-0.49464	0.665005	-1.36401	-0.97408	-1.30221	-0.45564	-1.25809	1.23398	0.601331	0.783852	0.433761	0.937101
Psmb4	-1.66184	-1.41851	-0.57263	-0.88019	0.998612	0.775816	0.565009	0.220728	1.59456	-0.27146	-1.03283	-1.09048	-0.86821	-0.78379	0.646543	1.73233	0.11479	0.888324	0.393319
Psmb5	-1.03314	-0.8739	-1.04348	-0.67282	0.805177	1.53577	1.61957	0.837256	1.66428	1.13035	-1.26114	-1.3876	-0.59397	-0.42644	0.931586	0.911323	0.400875	1.44567	-0.02031
Psmb6	-0.83316	-0.92523	-1.12289	0.719206	1.45863	1.12685	0.109238	0.033123	1.15257	-0.89754	-1.42489	-0.96704	-0.72021	-0.60926	1.15479	0.154934	0.069719	1.31204	1.02993
Psmb7	-0.42156	-0.50682	0.050729	-1.07838	0.174513	2.52577	0.674213	0.427228	-0.38335	0.446542	-1.21895	-1.16967	-1.11703	-0.4105	0.652948	0.771313	0.355753	1.45561	0.680536
Psmc1	0.219766	0.04006	-0.7583	-0.31187	-0.45096	2.36463	2.04113	1.1059	-0.11723	1.00943	-1.33077	-1.29357	-0.92597	-0.52976	0.887924	0.674272	0.679781	1.02674	0.811362
Psmc2	-1.09531	-0.30075	-1.01477	-0.96441	0.177296	0.35606	-0.52809	-0.65688	-0.70485	-1.33778	-1.22365	-1.0933	-0.98635	-0.77093	0.656716	0.782708	0.552818	1.37515	0.70683
Psmc3	-0.28997	-0.37127	-1.98322	-0.67291	0.54584	0.240467	0.348828	-0.88271	-1.96281	-0.87777	-0.9619	-1.03465	-1.25163	-0.91162	1.0804	0.856682	0.586688	0.710853	0.925174
Psmc4	-1.31728	-0.89849	-1.03117	-0.90099	0.106615	1.42018	1.41292	-0.00116	0.210035	0.332966	-0.53543	-0.94478	-1.15737	-1.36668	1.18207	0.792596	0.344597	0.685151	0.999849
Psmc5	-0.54655	-0.56657	-1.61667	-0.94264	0.118588	1.73631	1.27214	0.478125	0.037765	0.0295	-1.06719	-0.62027	-1.20441	-0.8429	0.807036	1.54982	-0.02329	1.07464	0.326567
Psmc6	-0.74897	-0.36916	-0.69083	-0.25522	0.893896	2.9516	0.482882	1.07468	1.57811	-0.04483	-0.70246	-1.03408	-1.25685	-1.04603	1.15467	1.10939	0.730549	0.277625	0.767187
Psmd1	-0.46067	0.088451	-1.50471	-0.87936	0.140095	2.53969	1.18463	-0.26891	-0.7794	-1.0128	-1.24349	-1.14821	-0.928	-0.58352	1.45486	0.980731	0.444065	0.770811	0.252749
Psmd2	-0.7055	-0.62905	-1.26157	-1.16573	-0.66151	0.745707	0.479801	-0.83541	-1.23879	-0.65083	-0.85708	-0.75659	-1.15669	-1.2881	1.22452	0.803444	0.352986	0.936844	0.740674
Psmd3	-1.1494	-1.05527	-0.93071	-0.86795	-0.35703	1.22372	0.676533	-0.284	-0.22909	0.168058	-0.7328	-0.8063	-1.18855	-1.2009	1.44283	0.747856	0.212555	0.529622	0.995679
Psmd4	-1.00869	-1.22842	-0.93275	-0.77459	-0.78659	-0.13616	-0.19916	-0.69031	-1.09819	-0.79726	-1.17593	-1.79832	-0.09349	-0.41637	0.674777	0.403094	0.661825	1.4307	0.313707
Psmd5	-1.56295	-0.43533	-0.47141	-0.6122	0.596602	0.184906	-0.6968	-0.23868	0.681009	-0.70326	-1.2381	-1.01074	-0.35916	-0.80712	0.662085	1.68953	-0.45935	0.732664	0.79019
Psmd6	-1.08681	0.148434	-1.6343	-0.89976	-0.12543	1.50701	0.015912	-0.87632	-0.46504	-0.51438	-1.4595	-1.06299	-0.50958	-0.7968	0.48977	0.356277	0.450629	1.45245	1.07975
Psmd7	-0.98312	-0.65279	-0.63326	-0.69625	-0.27515	0.741913	-0.81905	-1.39168	-0.89311	0.383773	-0.99855	-1.04539	-1.33511	-0.64596	0.79419	0.899332	0.346259	1.29283	0.692399
Psmd8	-0.84067	-0.83571	-0.02108	-0.69645	-0.95961	1.90542	1.60603	1.04391	1.5864	1.26978	-1.29691	-1.14925	-0.43458	-0.88885	1.07063	1.08249	0.084574	1.27575	0.256144
Psmd9	-1.17615	-1.81038	-0.7631	-0.41711	1.42118	0.745473	0.165227	0.321686	2.00809	-0.11804	-1.07094	-1.8229	-0.32248	-0.03039	0.471808	-0.20535	0.740446	1.34773	0.892074
Psmd11	-1.12253	-0.43279	-0.91367	-0.7068	-0.44713	1.16437	0.094654	-0.27645	-0.42917	-0.6023	-0.90841	-0.95223	-1.08901	-1.19891	1.11226	0.94803	0.54575	0.87449	0.668024
Psmd12	-0.50249	0.008945	-0.81943	-0.31787	0.432076	3.21	0.347683	0.215902	0.704241	-0.14145	-0.3243	-0.29317	-1.60282	-1.38648	0.890748	0.62049	0.02836	1.06245	1.00472
Psmd13	-1.25256	-0.54276	-0.96931	-0.57419	0.757554	2.78431	0.874905	0.279526	0.464563	-0.42883	-0.95577	-1.07928	-0.97864	-1.11399	1.029	0.824883	0.352155	1.04245	0.879188
Psmd14	-0.46235	-0.54912	-0.99313	-0.92062	-0.51792	2.28631	-0.03636	0.940329	0.471322	-0.21844	-1.23695	-0.59215	-0.92637	-1.31301	1.16912	0.828427	0.516866	0.708948	0.84513
Adrm1	-1.12641	-1.44138	-0.26877	-0.54337	-0.35124	0.623555	1.47875	0.54706	-0.38181	1.46362	-1.21742	-1.86148	-0.25448	-0.20142	0.373339	1.07302	0.328513	0.887758	0.872168
Psme1	1.11006	1.46106	0.180928	0.670715	1.83744	-1.73704	-1.07133	-1.49565	-1.81697	-0.55715	-0.2209	-1.51199	-1.30696	-0.42581	1.24451	-0.21498	0.499179	0.801833	1.13512
Psme2	-0.55696	-0.35867	0.735155	-0.90786	-0.45428	0.816902	0.088508	1.75109	1.01549	1.32079	0.160115	0.617051	-2.02184	-0.97974	1.20745	1.04184	-0.04406	-0.00455	0.023719
Psme3	-1.22563	0.050295	-0.14241	-0.81862	-0.88017	2.25159	-1.18901	0.117304	1.2429	-1.41664	-0.83662	-0.72278	-0.63183	-1.18676	0.330969	0.134087	0.558359	0.239529	2.11504
Psme4	-0.62032	-0.4946	-0.6227	-0.67185	-0.66463	2.67219	1.55882	1.53151	0.947233	1.0447	-1.08189	-0.80651	-1.03582	-1.18797	1.11193	0.408719	0.8396	0.714944	1.03699
RT-qPCR (mRNA expression 2-∆∆CT)
Fig. 1E	Control						Con-RM					TSCmKO						TSC-RM
Nfe2l1	0.978929	1.00366	1.01741	1.26229	0.735648	1.00206	0.808227	0.775985	1.06773	0.939105	0.917113	1.91772	1.43835	1.38599	1.48279	2.15906	1.88624	1.40726	1.1548	1.21636	1.19037	1.23024	1.37428
Vcp	0.870873	0.97044	1.15869	1.14549	0.815593	1.03892	0.945565	1.04827	1.12217	1.15333	1.11741	1.48648	1.04615	1.07998	1.07993	1.62161	1.39267	1.29135	0.985706	0.771785	1.03354	1.04902	1.22494
Western Blot (relative protein expression / fold change)
Fig. 1F	Control						TSCmKO						Con-RM				TSC-RM
p97	1.06314	0.770297	1.16656	0.908114	1.07878	1.01311	1.44392	3.38181	1.68823	2.02938	1.56679	1.71677	1.05429	0.7333	0.983394	0.923489	1.0262	1.10906	1.04804	1.77352	1.00551	0.786554
OGT	1.32832	0.622963	1.04872	1.22176	0.92338	0.854864	1.30405	4.37987	2.01143	3.54851	2.89002	2.51924	0.491726	0.633989	0.790368	1.00849	0.965726	0.732247	0.894235	1.91563	1.06459	0.656193
SREBF1-p	1.4929	0.709038	0.798066	0.789513	1.33559	0.874899	0.312023	1.59242	0.589098	1.98426	1.39271	1.10237	0.399058	1.28525	0.808164	1.90535	0.815627	0.494565	1.74481	1.72267	1.32549	0.797596
SREBF1-m	1.03496	1.06513	0.89991	1.15699	0.898215	0.944797	1.06825	2.39385	1.24267	1.7979	1.64398	1.2115	0.722952	0.96177	0.997958	1.09857	1.4846	1.06271	0.847079	1.69842	1.09963	1.01381
Western Blot (relative protein expression / fold change)
Fig. 1G	Control				Con-BTZ			TSCmKO				TSC-BTZ
Ubiquitin	1.06145	0.991659	0.993701	0.95319	1.61911	1.49145	1.44003	1.37712	1.11685	1.1028	1.15464	1.82139	1.94652	1.77798	2.08671
Proteasome activity (RLU)
Fig. 1H	Control:EDL				TSCmKO:EDL				Control:PLA						TSCmKO:PLA
β5	0.827994	0.935923	1.12283	1.11325	1.84605	1.27719	1.80304	1.48127	1.05418	0.986573	0.959245	1.09427	0.989344	0.916382	1.4055	1.50526	1.60383	1.44002	1.24883	1.39962
β1	0.989052	1.10776	0.968439	0.93475	2.06884	1.46353	1.81285	1.6422	1.04657	1.00775	0.945678	1.12652	1.01563	0.857859	1.46753	1.62679	1.87576	1.50407	1.24796	1.28764
β2	0.748517	0.931784	1.28319	1.03651	2.60062	1.87694	2.4957	2.14555	1.04978	1.01034	0.939878	1.07846	1.04208	0.879457	1.82002	2.15415	2.39026	1.72548	1.47283	1.6321

## Sheet: Fig. 2
RT-qPCR (mRNA expression 2-∆∆CT)
Fig. 2A (upper)	CON - GAS					iTSCmKO 21d - GAS
Fbxo32	1.23989	0.699505	1.03229	1.02832		1.69094	1.48091	1.43254	2.95084	2.0956
Trim63	0.692793	0.621604	0.897736	1.78787		1.72705	1.3915	1.67932	4.6863	3.8889
Nfe2l1	1.27724	0.74868	0.97323	1.00085		1.39732	1.27252	1.08405	1.66745	1.97967
Vcp	1.33469	0.76415	0.60032	1.30084		1.94521	1.79653	1.80405	1.84072	1.19869
Psma1	0.659397	0.806136	1.15464	1.37983		1.21582	1.00965	1.19	1.22796	1.53966
Psma5	0.983935	0.957529	0.965644	1.09289		1.27496	1.27083	1.05923	1.91066	1.46253
Psmb5	0.792279	1.05007	1.02868	1.12898		1.51048	0.975574	1.46387	1.34963	1.78421
Psmb6	1.12582	0.760645	0.92483	1.1887		0.901343	0.925702	0.886976	1.40966	1.3305
Psmb7	0.987058	0.710216	1.02462	1.2781		1.26649	1.24549	1.15074	1.44066	1.42464
Psmc1	1.02141	0.909858	1.12477	0.943966		1.41943	1.52089	1.79082	1.71315	1.75808
Psmc4	1.28947	0.624832	0.958203	1.1275		0.933737	1.00114	1.01375	1.39459	1.28635
Psmd4	0.931885	0.887621	1.0677	1.11279		1.15811	1.28522	1.41023	1.62317	1.60079
Psmd8	0.980424	0.808155	1.27091	0.940511		2.29606	1.52302	2.62193	2.21399	2.72018
Psmd11	0.605789	0.778103	1.19687	1.41924		1.81476	1.26707	1.22548	1.882	2.37058
Psme4	0.874006	0.761652	1.29557	1.06877		3.13723	1.64767	3.51583	3.74181	5.80683
RT-qPCR (mRNA expression 2-∆∆CT)
Fig. 2A (lower)	CON - SOL					iTSCmKO 21d - SOL
Fbxo32	1.46307	0.816728	0.74995	0.97025		0.55662	0.646593	0.894345	1.68941
Trim63	1.29289	0.894074	0.816242	0.996798		0.647658	0.839794	1.03243	2.1358
Nfe2l1	1.08106	0.891713	0.881283	1.14595		0.722627	0.90704	1.03258	1.26189
Vcp	0.871686	1.02457	1.08517	1.01858		0.744461	0.754402	0.776456	1.05334
Psma1	1.4042	0.775689	0.809505	1.01061		0.640305	0.725258	0.777178	1.22558
Psma5	1.0423	1.03332	0.995657	0.928721		0.762263	0.855035	0.956259	1.20402
Psmb5	0.829046	0.85749	0.970271	1.34319		1.05987	0.976835	1.12702	1.64615
Psmb6	0.782084	0.9545	0.978098	1.28532		0.758607	0.733484	0.861487	1.19993
Psmb7	0.826421	0.920732	0.939953	1.31289		0.819649	0.788512	0.894463	1.25185
Psmc1	1.38935	0.879469	0.796875	0.934312		0.668487	0.84083	0.89596	1.60679
Psmc4	0.730998	0.930086	1.08775	1.25117		0.667959	0.663985	0.780741	0.900585
Psmd4	0.891926	0.915631	0.815117	1.37732		0.543748	0.725771	0.647745	0.944445
Psmd8	1.12057	0.870657	0.783536	1.22524		1.12475	1.83804	1.73379	2.77436
Psmd11	0.946187	1.05256	0.981398	1.01985		0.448795	0.739316	0.774021	1.01034
Psme4	0.940853	1.00754	0.973238	1.07837		1.36321	1.95989	2.29177	2.97798
Western Blot (relative protein expression / fold change)
Fig. 2B (upper)	Con - TA					iTSCmKO 21d - TA
PSMA*	0.754044	1.09459	1.13532	1.01604		1.46242	1.48032	1.52904	1.65236	1.52955
PSMB5	0.757117	1.30672	1.03528	0.900881		1.21775	1.29091	1.44275	1.39747	1.46784
PSMB6	0.954995	1.34143	0.654485	1.04909		1.57406	3.4131	3.86376	2.78828
PSMB7	1.15467	0.871491	0.7247	1.24914		1.52281	1.74136	2.04685	1.57125
PSMC1	0.924695	1.01126	0.99333	1.07071		1.86998	2.31992	2.51701	1.6892
PSME4	0.36829	1.47906	1.51161	0.641035		0.824927	2.44941	2.69499	1.63804
Fig. 2B (lower)	Con - SOL					iTSCmKO 21d - SOL
PSMA*	0.927367	1.12975	1.13755	0.80533		0.96729	1.24316	1.25924	1.32593
PSMB5	1.14842	1.04831	0.83208	0.971193		1.05718	1.4045	1.23661	1.77835
PSMB6	1.04422	0.95123	0.698948	1.30561		0.902164	1.83308	1.65629	2.70197
PSMB7	1.08266	1.05378	1.1324	0.731169		1.66819	2.69975	1.66973	1.54655
PSMC1	0.952856	1.05101	1.1132	0.882931		0.890087	1.52061	1.31124	1.4841
PSME4	0.642854	1.28375	0.626799	1.4466		1.23808	1.50349	0.487132	1.32541
Proteasome activity (RLU)
Fig. 2C (upper)	10d CON - EDL					10d iTSCmKO - EDL						21d CON - EDL					21d iTSCmKO - EDL
β5	1.04477	1.08168	0.873546			1.15261	1.5413	1.4274	1.57462	1.22743		0.989253	1.02381	0.992204	0.994733		1.56799	1.42559	1.38248	1.35508
β1	1.09615	1.07815	0.825702			1.25925	1.51635	1.3837	1.48598	1.14386		1.00416	1.05505	1.01326	0.927529		1.55064	1.43595	1.39567	1.38195
β2	1.05685	1.05155	0.891597			1.14527	1.38091	1.3208	1.46358	1.183		0.88499	1.02815	1.09577	0.991097		1.51927	1.51844	1.46901	1.61318
Fig. 2C (lower)	21d CON - SOL					21d iTSCmKO - SOL
β5	1.06771	1.07037	1.00147	0.860445		1.11745	0.963912	0.803068	1.10683	0.980943
β1	1.08545	1.17551	0.890796	0.848236		1.18152	0.946234	0.706098	1.05828	0.900367
β2	0.993335	1.17406	0.974865	0.857737		1.36051	1.45828	0.73386	0.883297	1.13772
Western Blot (relative protein expression / fold change)
Fig. 2D	Control 21d - TA					iTSCmKO 21d - TA
p97	1.21393	1.05308	0.768279	0.964712		1.27184	1.4762	1.39657	1.23394
OGT	1.10655	0.888773	0.911708	1.09297		1.34044	2.36226	1.82014	1.48619
SREBF1-p	0.991374	1.42587	1.03908	0.543675		0.435145	1.22975	0.778775	0.662141	1.21275
SREBF-m	0.961793	1.04695	1.13815	0.853109		1.58641	1.42634	1.10335	1.13756	1.70533
Muscle mass / body mass (normalised to Control)
Fig. 2E	Control											10d iTSCmKO							21d iTSCmKO
TA	1.15208	1.00743	0.899176	1.00233	0.955127	0.98386	1.01945	1.03162	0.999522	0.949405		0.93619	0.909203	0.930349	0.967982	0.932929	0.929979		0.876263	0.838253	0.963025	0.914865
EDL	1.09525	0.983899	0.983988	1.02282	0.943819	0.970226	0.958826	1.08952	0.957505	0.994146		0.945374	0.928852	0.902643	0.943037	1.03636	1.09642		1.01066	0.916015	0.94788	0.919456
GAS	1.15817	1.00618	0.923995	0.992686	0.985225	0.933743	0.963142	1.02353	1.05789	0.955439		0.98153	0.849905	1.07757	0.874355	1.0254	1.04638		0.943268	0.83338	0.933436	1.00865
SOL	1.24282	0.876397	1.00621	0.891951	0.99271	0.989909	0.992549	0.981317	1.01729	1.00885		0.971222	0.796562	1.13487	1.10983	1.36954	1.43874		1.25817	1.2299	1.21605	1.22781

## Sheet: Fig. 3
RT-qPCR (mRNA expression 2-∆∆CT)
Fig. 3B	Control-Scr						Con-Nrf1kd						TSCmKO-Scr						TSC-Nrf1kd
Psma1	1.39804	0.601957	0.884561	1.06804	1.0474		0.4306	0.482447	0.514478	0.574911	0.660066	0.545291	0.866051	0.996546	0.947167	1.21331	1.21174	1.01841	0.485645	0.495344	0.422058	0.465518	0.538477	0.481596
Psma5	1.3418	0.658199	0.963632	0.982053	1.05432		0.459512	0.375478	0.404909	0.397909	0.412769	0.373931	0.50485	0.884517	0.991321	0.988139	1.07691	0.852798	0.282582	0.482749	0.458712	0.351428	0.41525	0.306854
Psmb5	1.10957	0.890432	1.01931	0.887059	1.09363		0.589163	0.724739	0.606467	0.602942	0.737951	0.607216	1.014	1.13563	1.21218	1.04085	1.03073	1.01232	0.790445	0.7427	0.729614	0.751987	0.615911	0.546585
Psmb6	1.27748	0.722516	0.933923	0.888341	1.17774		0.627779	0.661697	0.61014	0.469217	0.514216	0.514216	0.983174	0.968424	1.15522	0.923238	0.815215	0.770716	0.588256	0.675878	0.546533	0.496998	0.48608	0.529535
Psmb7	1.13038	0.869616	0.902039	0.814539	1.28342		0.6675	0.756816	0.656877	0.562151	0.677225	0.620898	0.849884	0.90366	1.14583	0.766916	0.746252	0.706983	0.64011	0.734521	0.551155	0.602842	0.498173	0.407997
Psmc1	1.14112	0.858884	0.832129	0.932515	1.23536		0.426547	0.521132	0.445709	0.433953	0.688748	0.57485	0.85236	0.96762	1.06791	0.693245	1.32969	0.901343	0.55131	0.515237	0.475821	0.511293	0.512597	0.368495
Psmc4	1.24128	0.758722	0.74019	0.957679	1.30213		0.518534	0.527856	0.487256	0.589967	0.633376	0.506983	0.944551	1.06982	0.937818	1.25836	1.13369	0.927416	0.643016	0.596794	0.493569	0.54774	0.547255	0.439183
Psmd4	1.14317	0.856831	0.758434	1.00001	1.24156		0.619228	0.499337	0.586093	0.484955	0.612077	0.587224	0.804278	1.02147	0.955214	1.05807	1.00994	1.03431	0.661597	0.544413	0.546678	0.467559	0.574955	0.466986
Psmbd11	1.27418	0.72582	0.876378	1.25104	0.872582		0.524456	0.822575	0.777062	0.680652	0.911756	0.784412	0.860421	1.18642	1.00282	0.948081	1.33787	1.13887	0.832382	0.801821	0.66924	0.621737	0.671282	0.696229
Psme4	1.19341	0.806594	0.818766	0.872225	1.30901		0.879338	1.01747	1.01861	0.937209	1.08875	1.00894	0.994822	1.36027	1.07885	1.49927	1.08447	1.28884	2.83756	2.86589	1.57885	2.23406	1.71745	1.56575
Western Blot (relative protein expression / fold change)
Fig. 3C (upper)	Control-Scr						Con-Nrf1kd						TSCmKO-Scr						TSC-Nrf1kd
Nrf1 FL	1.06457	0.581019	1.35441	1.25302	1.28053	0.466445	1.00696	0.595371	0.587642	0.597184	0.504006	0.367449	1.26414	1.60288	2.34306	1.69683	1.36403	0.68458	0.570887	0.343363	0.331786	0.461105	0.523824	0.219243
Nrf1 CL	0.764396	1.03576	1.19984	1.386	0.92077	0.693229	0.748326	0.459265	0.62237	0.43253	0.378652	0.459944	1.27779	1.13713	1.70223	1.43636	0.809696	1.09277	0.963699	0.542389	0.778217	0.551988	0.295432	0.631887
Nrf1β	0.597992	1.19784	1.20417	1.44612	0.623121	0.930755	0.700539	1.09539	1.08	0.531687	0.347716	0.246304	1.03825	1.10574	1.32855	1.62621	1.04542	0.530173	0.936853	0.886169	0.814496	0.556717	0.317283	0.229963
p97	0.822798	1.30625	0.870952	1.34199	0.646403	1.01161	0.46193	0.593635	0.450942	0.627202	0.649942	0.677653	1.55108	1.30151	0.966487	1.34862	1.03512	1.23654	0.603036	0.808831	0.492251	0.944305	0.67674	0.780587
DDI2	1.34024	0.719641	0.940121	1.42422	0.819686	0.756092	0.329228	0.219776	0.197515	0.531044	0.38546	0.486782	1.55151	1.00431	0.869954	0.998403	1.26384	1.06301	0.292082	0.250344	0.379248	0.397982	0.517512	0.765058
OGT	1.24691	1.03853	0.714554	1.13919	1.04831	0.812502	0.811684	0.644791	0.480175	0.55712	0.528793	0.5033	1.99226	1.48905	1.30297	2.0968	1.26983	1.39929	1.02441	0.812321	0.886008	0.841664	0.805288	0.819907
SREBF1-p	0.971851	1.39817	0.629977	0.512264	1.26621	1.22152	2.74505	2.47699	2.15657	2.41621	4.06081	2.13583	0.854283	0.1333	0.552616	0.579704	0.64961	0.391694	0.868514	1.74393	2.11408	3.49833	1.61574	1.04991
SREBF1-m	0.928028	0.866435	1.20554	0.65179	1.47456	0.873653	2.01649	1.04958	1.38758	1.28564	2.34636	1.47589	2.08005	0.922461	1.49562	1.95474	2.37406	0.987854	2.26176	2.22029	2.57184	3.11187	1.87857	1.81562
Fig. 3C (lower)	Control-Scr						Con-Nrf1kd						TSCmKO-Scr						TSC-Nrf1kd
PSMA*	1.16987	0.872225	0.957902	1.13445	0.913705	0.951847	0.522218	0.487354	0.425962	0.456977	0.433187	0.477122	1.47542	1.13732	1.02731	1.32663	1.14455	1.1906	0.476469	0.622359	0.434654	0.643169	0.554433	0.497748
PSMB5	1.16655	0.756406	1.07705	1.20773	0.871284	0.920985	0.896136	0.562182	0.641256	0.572492	0.572977	0.732711	1.41017	0.86377	0.73904	1.46194	1.33968	1.5869	0.798214	0.76988	0.567223	0.634459	1.06737	0.75858
PSMB6	0.936936	1.6585	0.404567	1.04471	0.597939	1.35735	0.174673	0.237455	0.134906	0.325014	0.424152	0.347108	4.20277	1.22911	1.03095	1.69692	1.45017	1.53156	0.579429	0.374474	0.184453	0.515557	0.417501	0.304224
PSMB7	1.06773	0.87928	1.05299	1.12649	1.04595	0.827565	0.468157	0.458903	0.601568	0.229586	0.311246	0.367123	0.968097	1.24667	1.39981	1.32044	0.745349	1.20901	0.495276	0.629081	0.663233	0.351652	0.400733	0.267669
PSMC1	1.09705	1.01474	0.888214	1.15613	0.805338	1.03853	0.461577	0.540149	0.602529	0.537952	0.517944	0.56916	1.17705	0.684546	1.34073	0.762616	1.16324	1.2828	0.470314	0.596417	0.736089	0.664916	0.717744	0.677073
PSME4	0.922549	1.14565	0.931799	0.442873	1.78527	0.771857	0.481609	0.470101	0.343001	0.892276	1.5144	0.894547	1.23878	1.58556	1.43749	1.96211	1.72186	1.53616	1.12343	0.943473	0.833396	1.28575	1.66098	0.367269
Proteasome activity (RLU)
Fig. 3D	Control:Scramble						Control:Nrf1-kd						TSCmKO:Scramble						TSCmKO:Nrf1-kd
β5	0.720439	1.52693	0.75263	1.04041	0.954948	1.00464	1.31862	0.647219	1.07198	0.542281	0.605956	0.502793	1.31224	0.840927	1.10722	1.34981	1.13976	1.28872	1.2425	1.4069	1.21864	0.609871	0.616158	0.673768
β1	0.676963	1.31796	1.00508	1.02027	0.954876	1.02486	0.843026	0.8171	0.983848	0.518342	0.593939	0.503133	1.23612	1.16822	0.786755	1.43779	1.21655	1.4046	1.16819	1.56504	0.960468	0.606125	0.587053	0.632487
β2	1.22529	0.92134	0.853367	0.998821	0.99622	1.00496	0.336936	0.21762	0.305402	0.482367	0.450898	0.489396	2.27949	1.41637	1.9518	1.22021	1.06295	1.11746	0.394372	0.572752	0.655019	0.607209	0.728065	0.652619
TA Muscle mass / body mass (normalised to Control)
	Control-Scr						Con-Nrf1kd						TSCmKO-Scr						TSC-Nrf1kd
Fig. 3E	0.851447	1.00717	0.995521	1.01031	1.04473	1.09082	0.932036	0.936498	0.772211	0.987833	1.07956	1.03799	0.863807	0.877287	1.0271	0.878555	0.967639	0.918165	0.937758	0.86779	0.984933	0.953925	1.03216	1.01974

## Sheet: Fig. 4
Body mass (g)
Fig. 4A (left)	WT									TSCmKO								AKT-TG 5d											TSC-AKT 5d
Day 1	28.7	28	27.6	26	26.09	22.6	23.49	21.52		21.7	27	24.5	29	24.05	22.68	22.25		31.5	31.2	28.5	31.1	28.5	27.6	25.7	25.5	24.83	23.7		24.4	27.6	22.3	23.8	28.2	26.31	25.9	23.05	23.3
Day 5	29.1	28.34	28.1	27.3	26.4	23.2	25.28	21.34		21.9	26.9	25.2	30.52	24.5	23.23	24.48		33.1	33.4	29	32.8	30.46	30.5	28.2	28.53	26.4	26.22		27.1	31.2	25.3	26.4	29.29	28.7	27.97	25.79	25.66
Fig. 4A (right)	WT									TSCmKO								AKT-TG 12d											TSC-AKT 12d
Day 1	28.49	26.47	25.3	28.06	26.69	30.58				22.27	26.9	22	23.57	26.18	19.6			27.06	28.22	27.52	30.999	27.18	27.54	21.88					23.9	19.49	21.54	26.05	27.42
Day 12	29.04	28	25.9	27.9	26.29	29.39				21.98	26.86	22.44	23.9	25.32	19.01			33.21	33.6	32.6	35.28	30.5	33.09	27.42					29.78	26.6	28.5	30.72	32.73
Fig. 4B
Lean mass (g)	WT									TSCmKO								AKT-TG 12d											TSC-AKT 12d
0	20.799	20.499	18.934	20.923	18.261	23				16.266	21.823	17.399	19.115	21.47	16			21.296	22.614	21.178	22.122	19.021	21.3	17.7					17.827	14.275	17.406	20.2	19.6
11	23.18	22.35	21.67	22.11	20.87	23.29				16.37	22.7	18.88	19.65	20.28	15.16			26.5	28.68	27.39	27.86	25.77	28.54	24.5					24.92	21.05	25.15	25.29	28.35
Fat mass (g)
0	3.45	3.19	2.92	3.92	4.49	3.19				2.67	2.56	2.55	2.97	2.73	1.79			2.42	2.83	2.74	3.99	3.27	3.22	2.4					1.99	2.31	2.39	2.14	3.12
11	4.686	3.368	4.31	4.954	5.082	5.23				2.935	2.494	2.733	2.788	2.58	2			2.897	2.976	3.826	6.21	4.753	4.3	2.5					2.505	2.356	2.141	2.6	4
Muscle mass (normalised to control)
Fig. 4C	Control															AKT-TG 5d											AKT-TG 12d								TSCmKO													TSC-AKT 5d
TA	1.05259	0.942464	0.969996	0.925521	0.929756	1.17967	1.10531	1.11704	1.17336	1.02083	0.933998	0.88237	0.969199	0.797888		1.31886	1.40804	1.1147	1.42212	1.26489	1.32825	1.15224	1.15928	1.18745	1.14755		1.31945	1.37451	1.3131	1.455	1.23473	1.35016	1.26333		0.696788	0.881045	0.69467	0.796329	0.923403	0.809622	0.938692	0.821355	0.995013	0.995013	0.969199	0.755647		1.05133	0.973893
EDL	1.03591	0.977901	1.08563	0.91989	0.936464	1.0442	0.755981	1.05263	1.42584	1.05263	0.937799	1.04306	0.909091	0.822967		1.17225	1.25359	1.16746	1.17703	1.19139	1.07177	0.942584	1.11005	1.03828	1.05742		1.31768	1.54972	1.22652	1.58287	1.16022	1.25138	1.19337		0.779006	0.977901	0.803867	0.820442	0.911602	0.708134	0.909091	1.00479	0.822967	0.966507	0.971292	0.784689		1.05263	1.19617
GAS	1.0185	1.0358	0.958674	1.06175	0.994714	0.930562	1.12422	1.05529	1.10863	1.00113	1.02246	0.949431	0.942866	0.795979		1.53944	1.48528	1.2391	1.54929	1.24813	1.43194	1.20874	1.15704	1.27192	1.15294		1.4791	1.65858	1.56343	1.82508	1.86617	1.37746	1.34863		0.738827	0.944978	0.70495	0.826766	0.521864	0.765617	0.894451	0.820597	0.972407	0.905939	0.882142	0.704893		1.0996	1.21448
PLA	0.649141	1.00708	0.91001	1.32255	0.946411	1.16481	1.21595	1.00527	1.05944	0.993228	0.842739	0.999248	1.04138	0.842739		1.24003	1.53499	1.17382	1.34236	1.30023	1.20391	0.993228	1.1076	1.02934	1.28217		1.66835	1.43782	1.91709	1.85642	1.57128	1.36502	1.56522		0.764408	1.02528	0.764408	0.661274	1.06168	0.993228	1.07148	0.842739	0.96313	0.722348	0.987208	0.842739		1.20993	1.20391
QUAD	1.14152	1.01002	0.917853	1.01271	0.832697	1.0852	1.16103	1.10298	1.18477	0.947292	0.891879	0.902434	1.01537	0.794248		1.45076	1.34573	1.30879	1.34573	1.12778	1.30695	1.31697	1.25945	1.23333	1.1824		1.89014	1.91709	1.80768	1.71552	1.62066	1.73492	1.29351		0.75832	0.987379	0.849944	0.889288	0.969055	0.821426	0.862854	0.852299	0.955208	0.953097	0.902434	0.787915		1.18741	1.25074
SOL	0.879536	0.940493	1.17562	0.870827	0.888244	1.24528	0.922644	1.14768	1.10267	1.19269	0.922644	0.900141	0.990155	0.821378		1.29395	1.2602	1.23769	1.36146	1.22644	1.45148	1.23769	1.36146	1.03516	1.12518		1.14949	1.0537	1.07112	0.90566	0.95791	1.33237	1.14078		0.931785	1.24528	0.792453	0.984035	0.914369	1.41772	1.38397	1.23769	1.53024	1.17018	1.39522	1.08017		1.5865	1.56399
Western Blot (relative protein expression / fold change)
Fig. 4D	Control				TSCmKO				AKT-TG 12d				TSC-AKT 12d
p-AktS473/ Akt	1.17	0.8	1.35	0.68	0.23	0.53	0.26		0.31	0.36	0.17	0.23	0.23	0.24	0.28	0.23
p-PRAS40T246/ PRAS40	1.13	1.08	0.83	0.95	0.99	0.61	0.34		2.66	3.28	1.18	1.28	1.68	3.12	1.14	1.57
p-S6S240-S244/ S6	0.8	0.84	1.05	1.31	4.07	4.54	2.08		2.74	2.74	3.59	3.02	3.04	5.65	3.84	3.96
p-S6S235-S236/ S6	0.83	0.82	1.35		10.13	6.47	5.05	5.99	2.25	2.1	3.72	3.35	3.03	6.44	4.77	3.36
p-4E-BP1S65/4E-BP1	1.01	0.93	1.12	0.94	1.88	4.32	2.52	3.35	1.74	1.81	2.3	3.45	3.39	3.51	4.51	2.85
Western Blot (relative protein expression / fold change)
Fig. 4E	Control				TSCmKO				AKT-TG 12d				TSC-AKT 12d
Puromycin staining density	1.10368	0.953177	0.943144	1.01	1.22408	1.17391	1.26421	1.28	1.13378	1.24415	1.30435	1.3	1.59532	1.68562	1.32441	1.37
RT-qPCR (mRNA expression 2-∆∆CT)
Fig. 4F	Control 5d							AKT-TG 5d										TSCmKO 5d						TSC-AKT 5d										Control 12d						AKT-TG 12d							TSCmKO 12d
Fbxo32	0.798874	0.973356	1.22777	0.812943	0.880397	1.21523	1.09143	0.0495847	0.044226	0.0764701	0.112348	0.208949	0.089388	0.0440787	0.144208	0.0746469	0.0407015	1.47533	1.64837	2.0435	1.32981	1.30245	1.47042	0.148243	0.181878	0.510874	0.147219	0.325612	0.157806	0.267243	0.117133	0.231844	0.0995266	0.942221	0.784115	1.32789	0.814585	1.07113	1.06005	0.427542	0.404479	0.696955	0.275312	0.278189	0.381337	0.381337	2.73993	2.41854	1.50435
Trim63	0.785563	0.841945	1.37249	0.521356	1.38064	1.37587	0.722135	0.544045	0.244312	0.575065	0.547829	0.892139	0.503597	0.213949	0.514178	0.628655	0.244913	1.25858	1.82994	2.68849	0.9236	1.29266	1.4952	0.372884	0.540287	1.20731	0.486934	0.613587	0.552996	0.4618	0.414758	0.430875	0.314327	0.886718	0.983875	1.19876	1.08414	0.956971	0.889533	0.6559	0.72274	1.40109	0.90535	1.18636	1.10692	1.05084	3.17454	2.36452	1.82962
Fbxo30	0.75781	1.12109	1.12109	0.834095	0.890868	1.15132	1.12372	1.05329	0.8038	1.54211	1.30578	0.437782	1.22543	0.559917	0.948213	1.13154	0.256723	1.67007	2.29725	2.47068	2.65421	2.20883	1.90301	1.77757	2.79899	1.43386	1.31942	1.3503	1.29082	1.66819	0.721106	1.47763	1.18779	1.01898	0.774923	1.38235	0.960678	0.957354	0.905713	0.76957	0.688785	0.980864	0.569246	0.442002	0.703258	0.565314	1.90148	2.35728	1.82402
Fbxo31	0.781603	1.10535	1.11304	0.690834	0.838807	1.10298	1.36738	0.371005	0.271591	0.52468	0.570188	1.15381	0.690834	0.24172	0.58092	0.633497	*sample error	0.885466	1.17244	1.053	1.44034	1.30714	1.05439	0.580154	1.00661	0.528329	0.385421	0.924286	0.683688	0.75336	0.419403	0.748156	0.57891	0.903605	0.958442	1.16778	1.1557	0.96846	0.84602	0.550481	0.5154	0.965109	0.3721	0.445582	0.67304	0.550481	0.916219	1.22583	1.1759
Mdm2	0.911032	1.10234	0.986625	0.671725	0.871119	1.18176	1.27539	0.83253	0.996936	0.923749	0.99005	2.07907	1.32495	0.486645	1.13362	1.50623	*sample error	1.6593	1.57524	1.35245	1.71825	1.52197	0.989893	0.864881	1.13333	0.83832	0.888221	1.35749	1.18998	1.39565	0.914428	1.48549	1.01814	0.950041	1.22779	1.16559	1.11039	0.790623	0.755569	0.732582	0.662532	0.804443	0.95334	0.95334	0.747975	0.766343	1.71245	1.38613	1.40062
Traf6	1.00115	0.994231	1.00462	0.946983	0.804637	0.950271	1.29811	0.937346	1.06559	1.13026	1.17826	1.80426	1.16992	0.468594	1.03269	1.09917	*sample error	1.41584	1.33946	1.17418	1.71881	1.80426	1.4751	0.85955	1.44558	0.856576	1.02106	1.52775	1.3346	1.5707	0.850516	*technical error	0.937188	0.965002	0.975088	1.10084	1.13966	0.919298	0.900112	0.845926	0.935367	0.975088	0.837177	0.922489	1.02712	0.978473	1.85138	1.58953	1.70954
Ube4b	0.846592	1.16049	0.992913	1.02087	0.776362	0.945927	1.25684	0.789899	0.613332	0.849532	0.939353	0.694863	1.09036	0.687676	0.826336	1.05687	0.389529	1.13661	1.32385	1.50497	1.39939	1.18493	1.38013	0.929637	1.48426	0.873415	0.721834	1.14457	0.885645	1.01734	0.570303	1.03154	0.709464	0.989709	0.993145	0.979472	1.10196	0.85268	1.08303	1.03891	0.949392	1.30593	0.773823	0.765819	0.867584	1.01401	1.29242	1.39966	1.2017
Ubb	0.830385	0.831049	1.33857	0.892953	1.15915	0.929092	1.01881	0.414567	0.431935	0.408304	0.467238	0.584155	0.540997	0.324454	0.390841	0.502922	0.583606	1.40536	1.9045	2.95259	1.50387	1.69141	1.82273	0.444516	0.554771	0.80959	0.656068	0.647226	0.632496	0.862387	0.607464	0.776592	0.477487	0.959472	1.09074	1.03549	1.02834	1.1253	0.760654	0.69511	0.68792	0.966146	0.752787	0.598869	1.10214	0.846929	1.32897	1.47971	1.40475
Gadd45a	0.622468	0.700313	1.67722	0.507014	1.50535	1.18929	0.798352	0.365026	0.353816	0.660244	0.337059	0.615613	0.628549	0.171954	0.478005	0.594643	0.170766	1.9671	2.84036	3.80019	1.68774	1.77165	1.62461	0.986965	0.807241	0.761054	0.454097	0.550989	0.392318	0.508774	0.56452	0.611361	0.48636	0.875992	0.857965	1.45296	1.02384	1.03454	0.754708	0.412936	0.323983	0.46619	0.358238	0.386621	0.636834	0.57594	4.18141	3.83437	2.15695
PPP1R15A	0.942707	0.993011	1.06428	0.663199	0.794167	1.58833	0.9543	0.936195	0.949264	1.098	0.923306	1.50787	1.11536	0.251306	0.794167	0.9543	*sample error	1.93171	1.4092	1.4141	1.52363	1.75019	1.68473	1.20571	0.852565	1.08289	0.731983	0.70834	0.720722	0.872069	0.365391	0.642832	0.456129	1.1954	0.851153	1.1708	1.27676	0.775119	0.730771	0.43906	0.375658	0.67012	0.39297	0.433015	0.504348	0.647293	1.67306	2.33349	1.79314
Sesn1	0.58831	0.646169	1.76552	0.627934	0.993634	1.09491	1.28352	0.17037	0.211983	0.200413	0.206393	0.358721	0.237684	0.287987	0.290762	0.249557	0.371099	2.67361	3.67414	6.0447	3.54519	4.39842	5.35644	0.409397	0.629114	1.02379	0.782604	0.696552	0.599302	0.791692	0.811441	0.740764	0.638836	1.07979	0.997055	1.12955	0.841331	1.0873	0.864984	0.331193	0.261656	0.460332	0.336982	0.285338	0.521502	0.410583	2.91955	2.55044	3.033
Nfe2l2	1.05	0.71	1.24	0.88	0.95	1.12	1.05	0.5	0.32	0.53	0.52	0.32	0.72	0.32	0.49	0.66	0.22	0.86	1.04	1.15	0.98	1.14	1.08	0.47	0.61	0.64	0.44	0.9	0.77	0.75	0.36	0.63	0.43	1.00798	0.848303	1.03792	*technical error	0.998004	1.10778	0.698603	0.698603	0.958084	0.668663	0.638723	0.728543	0.638723	1.49701	1.59681	1.06786
Nqo1	0.934984	0.893794	1.17122	1.10115	0.916379	0.95861	1.02386	0.228936	0.130964	0.262068	0.290783	0.0927194	0.377361	0.223604	0.319528	0.317321	0.181623	1.79379	2.4846	2.08206	2.12729	2.3118	2.25639	0.483978	0.720972	0.686825	0.397221	0.789502	0.57795	0.759971	0.299165	0.49793	0.349658	0.894177	0.975107	0.881866	1.10852	1.26456	0.875775	0.312869	0.306431	0.589937	0.386525	0.42444	0.40715	0.387867	3.0922	2.98687	2.81597
Sqstm1	1.03259	0.990524	0.976888	0.862605	0.804839	1.15011	1.18244	0.997414	1.08392	1.14176	1.19438	1.30747	0.905491	0.573066	1.17021	0.953809	0.463864	2.52497	2.13061	1.88069	2.15363	2.23732	2.3979	1.27126	1.77309	0.97014	1.87213	1.4457	1.03295	1.35357	0.656002	0.950509	0.821751	0.947419	0.950709	0.967327	1.27198	0.915147	0.947419	0.950709	1.06221	1.40647	0.669927	0.805008	0.796682	0.87483	1.96847	3.61019	2.22233
Bnip3	0.982376	0.900843	1.11678	0.728882	0.834369	1.06715	1.3696	0.515608	0.535644	0.67565	0.781516	0.7758	0.615042	0.177853	0.552389	0.437926	*sample error	2.19519	1.52029	1.489	2.10491	2.14914	1.66874	1.08248	1.05654	1.43828	0.926169	1.1202	0.731413	1.05611	0.623628	0.968455	0.656905	1.03132	0.904065	1.06032	1.04572	1.10918	0.849389	0.33786	0.274428	0.420302	0.293107	0.234799	0.44891	0.343766	2.02721	1.95816	2.03425
Ctsl	0.955713	1.07523	0.969054	0.783486	1.00555	1.05189	1.15908	0.506856	0.646019	0.541356	0.545121	0.83972	0.7727	0.386078	0.708569	0.725969	0.805513	2.18806	1.8209	2.23403	2.05335	2.25477	2.34239	0.768251	0.972418	0.576203	0.649799	1.23797	0.9189	1.26837	0.629806	1.17119	0.546381	1.10965	0.989728	0.956014	0.913897	1.09437	0.93634	0.41469	0.498306	0.473063	0.361008	0.399178	0.717029	0.600861	2.67605	2.20397	2.84831
[truncated: 12 more columns]

## Sheet: Fig. 5
Fig. 5A	Control				TSCmKO				AKT-TG				TSC-AKT
Abberant fibers per cross section	0	0	0	0	0	0	0	0	0	0	0	0	101	96	214
RT-qPCR (mRNA expression 2-∆∆CT)
Fig. 5C	Control-Scr					Con-Nrf1kd						TSCmKO-Scr						TSC-Nrf1kd
Fbxo32	1.32412	0.675878	0.898277	1.19369	0.908029	1.89492	1.47261	1.48798	2.22596	2.22416	1.67287	0.806312	1.05648	0.903739	0.974995	0.840955	1.09421	4.35061	3.44966	2.52331	3.7744	2.91244	2.22883
Trim63	1.29409	0.705907	0.762092	1.23626	1.00165	0.768385	0.805229	0.890449	0.990657	1.46299	1.29311	0.684285	0.777913	0.63446	0.774053	0.926844	0.904804	1.38231	1.6077	1.12265	1.73006	1.72988	1.35197
Fbxo30	1.19626	0.803742	0.967129	0.885511	1.14736	0.727145	0.841375	0.754771	0.550312	0.728819	0.614384	0.936234	1.08212	1.35848	1.09653	1.00668	0.895841	1.26397	1.2667	1.03856	0.980414	0.820096	0.652085
Ube4b	1.33599	0.664006	0.812899	0.936835	1.25027	0.460515	0.405801	0.436108	0.345749	0.41396	0.337303	0.935479	0.897877	1.17928	0.839577	0.909754	0.73331	0.479775	0.487278	0.534061	0.386945	0.475667	0.268783
Mdm2	1.35956	0.640439	0.952217	0.941704	1.10608	0.658501	0.596061	0.695396	0.676413	0.796984	0.786239	0.862739	0.8355	0.938729	0.863647	1.1091	0.82921	0.660277	0.968702	0.686712	0.816358	0.81736	0.661345
Gadd45a	1.24359	0.756414	0.997926	0.958918	1.04316	0.901505	0.784791	0.798424	0.722906	1.63932	0.731908	0.790895	1.03641	0.851099	1.07645	0.863037	0.96261	2.45831	1.98717	1.59238	1.83991	1.74455	1.16232
Ppp1r15a	1.40285	0.597149	0.834112	0.909596	1.25629	0.850355	0.741026	0.837064	0.856831	1.06674	0.770866	0.544085	0.873752	0.928106	0.970127	0.929758	0.867977	1.46086	1.30014	1.09502	1.5099	1.37642	0.999806
Traf6	1.51329	0.48671	0.788964	0.988703	1.22233	0.604722	0.562841	0.689127	0.683801	0.570147	0.52985	0.836053	0.906418	0.865619	0.722433	0.870404	0.779403	1.13881	0.871616	0.79085	0.571419	0.724014	0.5374
Eif4ebp1	1.30005	0.699952	0.809516	0.991572	1.19891	0.651104	0.767592	0.74068	0.59366	0.78817	0.815471	0.603774	0.945676	0.950894	1.02619	0.932022	0.862929	1.04453	1.16909	1.21639	1.08192	1.15091	1.01439
Nfe2l2	1.47538	0.52462	0.80193	1.0666	1.13147	0.263836	0.342516	0.351923	0.387305	0.423678	0.350574	0.83516	1.23455	1.08931	0.897358	1.18807	0.83782	0.414479	0.4199	0.426068	0.462922	0.568757	0.366791
Nqo1	1.43212	0.567876	0.727762	1.21812	1.05411	0.656712	1.00939	0.553308	1.34892	1.37062	1.51805	0.672299	1.49811	0.539593	1.27776	1.82117	1.81849	5.5261	3.62993	2.43831	5.25223	4.04265	3.39338
Sesn1	1.49397	0.50603	0.830464	1.05033	1.11921	0.493435	0.423364	0.43764	0.405287	0.439454	0.412985	1.04566	1.33047	1.32622	1.06268	1.12296	0.813607	0.76673	0.702041	0.7457	0.574369	0.49117	0.492342
RT-qPCR (mRNA expression 2-∆∆CT)
Fig 5D	Control-Scr					Con-Nrf1kd						TSCmKO-Scr						TSC-Nrf1kd
Sqstm1	1.35693	0.643066	0.852537	1.06527	1.0822	0.891259	0.698133	0.763167	0.863175	1.18956	0.895257	0.866123	1.10597	0.766998	1.1	1.12115	1.42956	3.23958	2.09347	2.06415	2.40137	1.99411	1.71441
Bnip3	1.07722	0.922778	0.870216	1.02669	1.10309	1.14508	1.61822	1.85266	1.44447	1.76604	1.6012	0.884381	1.20506	0.894706	1.09745	1.12598	1.12274	2.3302	2.53519	1.88471	1.95697	1.95008	2.05452
Gabarapl1	1.32188	0.678116	0.795472	0.997004	1.20752	0.610077	0.68027	0.58255	0.375348	0.503269	0.426614	0.935645	1.12221	1.168	0.730191	0.780007	0.824915	1.20399	1.00868	0.916935	0.772515	0.774728	0.466116
Map1lc3b	1.19097	0.809034	0.826085	0.920523	1.25339	0.940946	1.12181	1.16939	0.633567	0.883683	0.843962	0.801726	0.901588	1.15163	0.724045	0.79719	0.76816	0.747291	1.09218	0.885645	0.798645	0.75484	0.550676
Ctsl	1.39933	0.600671	0.712507	1.26408	1.02341	0.470933	0.662056	0.582888	0.523307	0.683462	0.586216	0.84912	0.957972	1.07965	0.806933	1.1202	0.873783	0.918515	1.12017	1.01022	0.69769	0.91408	0.704318
Ctsd	1.51879	0.481209	0.850491	1.13469	1.01482	0.383564	0.377048	0.454307	0.371646	0.371747	0.259614	0.991309	1.01566	1.16714	0.950732	0.953446	0.747389	0.64224	0.67879	0.618886	0.550506	0.580822	0.390383
Western Blot (relative protein expression / fold change)
Fig. 5E	Control-Scr						Con-Nrf1kd						TSCmKO-Scr						TSC-Nrf1kd
p62	1.37289	0.635752	0.99136	1.1297	0.943952	0.926352	0.99737	0.765324	1.2883	0.820081	0.65519	0.795475	1.30426	0.893189	1.71082	2.49746	1.57476	2.11885	3.07947	3.56854	5.64574	1.75964	1.91628	1.8517
BNIP3	0.897933	0.823082	1.27898	1.32425	1.0872	0.588553	1.11809	0.94274	0.920402	1.20882	1.22793	0.950322	1.81893	1.11588	1.65337	1.59417	1.65254	0.778651	1.75263	1.61684	2.07236	3.26288	2.47248	2.75095

## Sheet: Fig. 6
		ID	27887	27880	28646	27883	27889	28083	28085	28651	28762	28763	28764	28765	28767	26778	26780	27104	27241	26508	27107	27381	27386	27246	27248		27878	27879	28649	27891	27882	28079	28080	28742	28766	26504	26507	26779	26823	27105	27239	27240	27383	27384	27385	26781	27243		28078
		Age (months)	4.07671	4.10959	3.58356	4.07671	4.10959	3.71507	3.71507	3.61644	3.45205	3.45205	3.45205	3.35342	3.35342	7.49589	7.49589	6.96986	6.90411	8.02192	7.00274	6.54247	6.67397	6.87123	6.87123		4.14247	4.14247	3.25479	4.14247	4.14247	3.74795	3.74795	3.58356	3.35342	7.98904	8.05479	7.49589	7.56164	6.96986	6.90411	6.90411	6.80548	6.80548	6.80548	7.49589	6.87123		3.68219
		Sex	Male	Male	Male	Female	Female	Female	Female	Female	Female	Female	Female	Female	Female	Male	Male	Male	Male	Female	Female	Female	Female	Female	Female		Male	Male	Male	Female	Female	Female	Female	Female	Female	Male	Male	Male	Male	Male	Male	Male	Male	Male	Male	Female	Female		Male
		Genotype	WT	WT	WT	WT	WT	WT	WT	WT	WT	WT	WT	WT	WT	wt	WT	WT	WT	wt	WT	WT	WT	WT	WT		AKT	AKT	AKT	AKT	AKT	AKT	AKT	AKT	Akt	Akt	AKT	akt	AKT	AKT	AKT	AKT	AKT	AKT	AKT	Akt	AKT		TSC
Figure 6B		Body mass Pre	26.6	26.3	25.4	21.9	22.6	22.2	22	20.2	20.4	19.7	19.3	20	19.6	33.8	37.9	31.1	29.9	26.6	22.6	24.9	25.3	22.9	22.8		26.4	26.1	25.1	21.6	21.3	21.5	21.6	22.3	20.2	33.6	33	30	38.6	39	30.7	30.7	35.3	32.7	34.3	23.7	23.6		23.1
		Body mass Post	28.1	27.7	28.2	23.5	21.5	23.3	22.9	23.5	23.5	24.1	22.7	21.7	22.8	33.2	35.9	30.3	29.8	25.3	24.1	26.8	27	24.4	23.9		31.8	33.4	32.7	27.2	27.5	29.1	24.8	28.9	27.8	39.1	39.7	38.5	43.3	40.5	39.1	38.3	44.6	42	44.6	31	32.7		25.8
		Sex/Age/pre-BM WT normalisation	1.01916	1.00766	0.97318	1.05339	1.08706	1.06782	1.0582	0.971621	0.981241	0.947571	0.928331	0.962001	0.942761	1.29502	1.45211	1.19157	1.14559	1.27946	1.08706	1.19769	1.21693	1.10149	1.09668		1.01149	1	0.961686	1.03896	1.02453	1.03415	1.03896	1.07263	0.971621	1.28736	1.26437	1.14943	1.47893	1.49425	1.17625	1.17625	1.35249	1.25287	1.31418	1.13997	1.13516		0.885057
		Sex/Age/pre-BM WT normalisation	1.07663	1.0613	1.08046	1.13035	1.03415	1.12073	1.10149	1.13035	1.13035	1.15921	1.09187	1.04377	1.09668	1.27203	1.37548	1.16092	1.14176	1.21693	1.15921	1.28908	1.2987	1.17364	1.14959		1.21839	1.27969	1.25287	1.30832	1.32275	1.39971	1.19288	1.39009	1.33718	1.49808	1.52107	1.4751	1.659	1.55172	1.49808	1.46743	1.70881	1.6092	1.70881	1.4911	1.57287		0.988506
Figure 6C	Muscle mass	RTA	44.3	42.6	43.3	39.1	33.1	34.6	39.3	38.7	39.6	38.1	36.9	32	34.5	49	52.1	48.4	46	40.9	37.2	42.4	36.7	37.5	41.8		60.3	64.8	69.8	47	46	47.5		52.4	47.1	74.2	73.6	65.8			60.5	65.2	81.5	70.2	82.9	47.4	56.5		37.1
		RQ	195.6	192.2	177.5	168.6	155.4	150	165.5	144	164.1	165	129.8	152.6	159.1	220.4	231.1	230.8	216.8	173.6	169	177.9	178.3	174.2	169.7		351.7	353	296.3	288	282.3	355.2		226.6	272.9	385.5	401.5	430.2			402	419.2	493.7	501.8	550.4	313.6	350.1		170.2
		REDL	11.1	10.1	10.2	9.2	8.6	8.2	10.6	7.3	8	8.5	8.3	7.8	8.4	12.3	12.1	12.3	11.1	9.3	7.9	9.1	9.9	9.4	8		12.5	13.1	13.3	11.5	11.4	12.2		13.6	9.6	16.4	16.5	15.8			15.7	15.4	19	16.6	15.5	13.5	13.2		10.5
		RSOL	9.5	7.8	8.3	6.2	6.4	6.5	6.8	6.4	7.3	7.6	6	6.2	6.2	10.3	10.2	9.7	9.1	7.3	7.6	6.9	8.6	7.7	5.8		8.6	9.9	9.8	9.8	7.5	7.3		6.8	7	12.6	11.3	10.8			9.9	10.5	11.4	10.3	11.8	8.3	8.5		7.8
		RPLA	17.3	13.8	15	12.8	14.5	11.7	14.3	14.3	13	13.2	10.7	11.6	13	20.5	18.7	18	16.4	13.2	11.9	12.5	13.5	11.4	12.5		27.1	23.2	23.6	22.7	19.1	24.1		16.7	19.9	32	32.7	34.3			31.2	29.4	33	34.3	34.2	24	24.2		12.3
		RGAS	124.4	114.2	120.7	96	102.4	100	95	98.3	100.6	107.2	85.8	96.5	100.5	141.7	141.2	139.2	137.1	108.5	105.3	111.3	107.4	109.5	103.3		260.8	254.4	190.2	201.4	191.1	243.2		173	201.9	296.5	290.8	304.3			278	309.4	330.3	309.2	355.7	224.9	242		95.5
		LTA	41.4	44.6	42.5	41.2	40.5	36.7	38.9	36	33.8	37.8	38	34.5	37.9	51.6	49.6	55.7	49.4	41.5	38.5	44.2	42.5	42.7	39.8				65.1		49.1	50.1		48.4	49.6	78.2	72.9	74		78.1	70.1	70.5	83.9	71.5	84.9	48.9	58.3		37.1
		LQ	196.5	182.6	178.1	164.5	146.4	158	161.3	136.6	140.6	165.9	157.7	149.2	157.5	219.4	214	233.7	204	169.1	165.7	172.1	183.9	166.8	171				326.5		284.4	340.6		236.2	298.6	399.7	401.9	425.4		420	416.4	406.4	504.5	513.3	574	319.8	339.3		162.2
		LEDL	8.9	9.1	11	6.2	8	7.3	11.2	7.3	8.2	10.1	6.8	8	7.3	11.6	12.1	12.5	11	10.2	8.2	9.9	11.6	9.6	9.4				13.2		11.2	11.2		10.4	11.7	18.2	16.9	15.4		16	14.9	14.7		18.6	18.6	13.4	12.7		8.7
		LSOL	9.4	8.9	7.8	6.3	6.2	6.6	7	7.2	5.5	8.4	6.7	6.5	6.3	9.2	8.3	9.3	10	6.3	6.4	7.5	7.4	7.5	6.5				11.1		7.2	7.3		11.3	7.2	13.2	10.9	11.4		12.7	9.6	9.3	11.3		12.5	7.9	7.8		9.3
		LPLA	14.9	15.4	16.8	12.9	12.8	12.8	11.5	11.4	10.6	13.4	12.8	11.7	11.7	18.2	18.7	17.1	17	12.7	13.1	16.2	14.7	14.1	12.3				26.6		19.2	22.5		19.7	19.1	31.5	27.6	28.4		32.3	32.9	29.8	32	33.1	34.5	25	22.9		11.9
		LGAS	124.4	115.5	115.1	100.2	95	96.1	94.5	88.9	90	93.4	94	89.4	99	141.5	135.9	134	136	104.8	101.9	112	115.5	107.5	101.9				244.6		211.6	241.2		180.9	205.3	310.2	287.5	297.8		303.9	300.1	310	335.5	306	369.7	221.1	246.1		97.3
	Mean muscle mass	TA	42.85	43.6	42.9	40.15	36.8	35.65	39.1	37.35	36.7	37.95	37.45	33.25	36.2	50.3	50.85	52.05	47.7	41.2	37.85	43.3	39.6	40.1	40.8		60.3	64.8	67.45	47	47.55	48.8		50.4	48.35	76.2	73.25	69.9		78.1	65.3	67.85	82.7	70.85	83.9	48.15	57.4		37.1
		Q	196.05	187.4	177.8	166.55	150.9	154	163.4	140.3	152.35	165.45	143.75	150.9	158.3	219.9	222.55	232.25	210.4	171.35	167.35	175	181.1	170.5	170.35		351.7	353	311.4	288	283.35	347.9		231.4	285.75	392.6	401.7	427.8		420	409.2	412.8	499.1	507.55	562.2	316.7	344.7		166.2
		EDL	10	9.6	10.6	7.7	8.3	7.75	10.9	7.3	8.1	9.3	7.55	7.9	7.85	11.95	12.1	12.4	11.05	9.75	8.05	9.5	10.75	9.5	8.7		12.5	13.1	13.25	11.5	11.3	11.7		12	10.65	17.3	16.7	15.6		16	15.3	15.05	19	17.6	17.05	13.45	12.95		9.6
		SOL	9.45	8.35	8.05	6.25	6.3	6.55	6.9	6.8	6.4	8	6.35	6.35	6.25	9.75	9.25	9.5	9.55	6.8	7	7.2	8	7.6	6.15		8.6	9.9	10.45	9.8	7.35	7.3		9.05	7.1	12.9	11.1	11.1		12.7	9.75	9.9	11.35	10.3	12.15	8.1	8.15		8.55
		PLA	16.1	14.6	15.9	12.85	13.65	12.25	12.9	12.85	11.8	13.3	11.75	11.65	12.35	19.35	18.7	17.55	16.7	12.95	12.5	14.35	14.1	12.75	12.4		27.1	23.2	25.1	22.7	19.15	23.3		18.2	19.5	31.75	30.15	31.35		32.3	32.05	29.6	32.5	33.7	34.35	24.5	23.55		12.1
		GAS	124.4	114.85	117.9	98.1	98.7	98.05	94.75	93.6	95.3	100.3	89.9	92.95	99.75	141.6	138.55	136.6	136.55	106.65	103.6	111.65	111.45	108.5	102.6		260.8	254.4	217.4	201.4	201.35	242.2		176.95	203.6	303.35	289.15	301.05		303.9	289.05	309.7	332.9	307.6	362.7	223	244.05		96.4
	Muscle mass/Pre body mass	TA	1.6109	1.65779	1.68898	1.83333	1.62832	1.60586	1.77727	1.84901	1.79902	1.9264	1.94041	1.6625	1.84694	1.48817	1.34169	1.67363	1.59532	1.54887	1.67478	1.73896	1.56522	1.75109	1.78947		2.28409	2.48276	2.68725	2.17593	2.23239	2.26977		2.26009	2.39356	2.26786	2.2197	2.33		2.00256	2.12704	2.2101	2.34278	2.16667	2.44606	2.03165	2.4322		1.60606
		Q	7.3703	7.12548	7	7.60502	6.67699	6.93694	7.42727	6.94554	7.46814	8.39848	7.44819	7.545	8.07653	6.50592	5.87203	7.46785	7.03679	6.44173	7.40487	7.02811	7.1581	7.44541	7.47149		13.322	13.5249	12.4064	13.3333	13.3028	16.1814		10.3767	14.146	11.6845	12.1727	14.26		10.7692	13.329	13.4463	14.1388	15.5214	16.3907	13.3629	14.6059		7.19481
		EDL	0.37594	0.365019	0.417323	0.351598	0.367257	0.349099	0.495455	0.361386	0.397059	0.472081	0.391192	0.395	0.40051	0.35355	0.319261	0.398714	0.369565	0.366541	0.356195	0.381526	0.424901	0.414847	0.381579		0.473485	0.501916	0.527888	0.532407	0.530516	0.544186		0.538117	0.527228	0.514881	0.506061	0.52		0.410256	0.498371	0.490228	0.538244	0.538226	0.497085	0.567511	0.548729		0.415584
		SOL	0.355263	0.31749	0.316929	0.285388	0.278761	0.295045	0.313636	0.336634	0.313725	0.406091	0.329016	0.3175	0.318878	0.288462	0.244063	0.305466	0.319398	0.255639	0.309735	0.289157	0.316206	0.331878	0.269737		0.325758	0.37931	0.416335	0.453704	0.34507	0.339535		0.40583	0.351485	0.383929	0.336364	0.37		0.325641	0.31759	0.322476	0.32153	0.314985	0.354227	0.341772	0.345339		0.37013
		PLA	0.605263	0.555133	0.625984	0.586758	0.603982	0.551802	0.586364	0.636139	0.578431	0.675127	0.608808	0.5825	0.630102	0.572485	0.493404	0.564309	0.558528	0.486842	0.553097	0.576305	0.557312	0.556769	0.54386		1.02652	0.888889	1	1.05093	0.899061	1.08372		0.816143	0.965347	0.94494	0.913636	1.045		0.828205	1.04397	0.964169	0.92068	1.03058	1.00146	1.03376	0.997881		0.52381
		GAS	4.67669	4.36692	4.64173	4.47945	4.36726	4.41667	4.30682	4.63366	4.67157	5.09137	4.65803	4.6475	5.08929	4.18935	3.65567	4.39228	4.56689	4.0094	4.58407	4.48394	4.40514	4.73799	4.5		9.87879	9.74713	8.66135	9.32407	9.45305	11.2651		7.93498	10.0792	9.02827	8.76212	10.035		7.79231	9.41531	10.0879	9.43059	9.40673	10.5743	9.40928	10.3411		4.17316
	Muscle mass/Body mass (normalised to WT)	TA	0.950167	0.977826	0.996218	1.08136	0.96044	0.947191	1.0483	1.09061	1.06113	1.13626	1.14453	0.980601	1.08939	0.877773	0.791376	0.987168	0.940975	0.91358	0.987844	1.0257	0.923221	1.03286	1.05549		1.34724	1.46442	1.58504	1.28344	1.31675	1.33879		1.33308	1.41181	1.33766	1.30926	1.37432		1.18118	1.2546	1.30359	1.38185	1.27798	1.44278	1.19834	1.4346		0.947311
		Q	1.02207	0.988121	0.970721	1.05462	0.925928	0.961975	1.02997	0.963169	1.03564	1.16465	1.03287	1.0463	1.12001	0.902204	0.8143	1.0356	0.975822	0.893303	1.02687	0.974619	0.992645	1.03249	1.0361		1.84742	1.87556	1.72045	1.84899	1.84476	2.24394		1.43898	1.96169	1.62034	1.68805	1.9775		1.49342	1.84839	1.86465	1.96069	2.15242	2.27297	1.85309	2.02547		0.997735
		EDL	0.970919	0.942715	1.0778	0.908053	0.948494	0.901599	1.27958	0.933332	1.02546	1.21922	1.01031	1.02014	1.03438	0.913095	0.824538	1.02974	0.954456	0.946646	0.919924	0.985347	1.09737	1.0714	0.985483		1.22284	1.29627	1.36335	1.37502	1.37014	1.40544		1.38976	1.36164	1.32975	1.30697	1.34298		1.05955	1.28712	1.26608	1.39009	1.39005	1.28379	1.46568	1.41717		1.07331
		SOL	1.14857	1.02645	1.02464	0.922665	0.901239	0.953886	1.01399	1.08834	1.01428	1.3129	1.06371	1.02648	1.03094	0.932601	0.789061	0.987578	1.03262	0.826486	1.00138	0.934849	1.0223	1.07297	0.872064		1.05318	1.22632	1.34602	1.46683	1.11562	1.09772		1.31205	1.13636	1.24125	1.08747	1.19622		1.0528	1.02677	1.04257	1.03951	1.01835	1.14522	1.10496	1.11649		1.19664
		PLA	1.04754	0.960777	1.0834	1.01551	1.04532	0.955012	1.01483	1.10097	1.0011	1.16845	1.05367	1.00814	1.09053	0.990809	0.853941	0.976658	0.966654	0.842585	0.957254	0.99742	0.964549	0.963608	0.941266		1.77661	1.53841	1.73072	1.81885	1.55602	1.87561		1.41251	1.67074	1.63542	1.58124	1.8086		1.43339	1.80682	1.6687	1.59343	1.78364	1.73324	1.78914	1.72705		0.906565
		GAS	1.03855	0.969755	1.03078	0.994745	0.96983	0.980802	0.956408	1.02899	1.03741	1.13063	1.0344	1.03206	1.13017	0.930322	0.811809	0.975387	1.01416	0.890361	1.01798	0.99574	0.978242	1.05216	0.999308		2.19377	2.16453	1.92341	2.07058	2.09922	2.50163		1.76211	2.23827	2.00489	1.94579	2.22846		1.73043	2.09084	2.24021	2.09424	2.08894	2.34823	2.0895	2.29643		0.926727
	Muscle mass (sex-specific WT normalised)	TA	0.993815	1.01121	0.994975	1.08338	0.992984	0.961954	1.05505	1.00783	0.990286	1.02402	1.01052	0.897194	0.976794	1.1666	1.17936	1.20719	1.1063	1.11171	1.02132	1.16838	1.06854	1.08203	1.10092		1.39853	1.5029	1.56436	1.26821	1.28305	1.31678		1.35996	1.30464	1.7673	1.69888	1.62118		1.81136	1.5145	1.57364	1.91805	1.64322	1.94588	1.29924	1.41816		0.860456
		Q	1.04793	1.00169	0.950379	1.07737	0.97613	0.996183	1.05699	0.907562	0.98551	1.07025	0.929879	0.97613	1.024	1.17541	1.18958	1.24143	1.12463	1.10842	1.08254	1.13203	1.17149	1.10292	1.10195		1.87991	1.88686	1.6645	1.86299	1.83291	2.25047		1.49686	1.84844	2.09853	2.14717	2.28668		2.24499	2.18726	2.2065	2.6678	2.71296	3.00508	2.04864	1.99701		0.888374
		EDL	0.993377	0.953642	1.05298	0.931639	1.00423	0.937689	1.31881	0.883243	0.980036	1.12523	0.913491	0.955838	0.949788	1.18709	1.20199	1.23179	1.09768	1.17967	0.973987	1.14943	1.30067	1.14943	1.05263		1.24172	1.30132	1.31623	1.39141	1.36721	1.41561		1.45191	1.28857	1.71854	1.65894	1.54967		1.5894	1.51987	1.49503	1.88742	1.74834	1.69371	1.62734	1.38133		0.953642
		SOL	1.09671	0.969052	0.934236	0.944822	0.952381	0.990174	1.04308	1.02797	0.967498	1.20937	0.95994	0.95994	0.944822	1.13153	1.0735	1.10251	1.10832	1.02797	1.0582	1.08844	1.20937	1.1489	0.929705		0.998066	1.14894	1.21277	1.48148	1.11111	1.10355		1.3681	1.07332	1.4971	1.2882	1.2882		1.47389	1.13153	1.14894	1.31721	1.19536	1.41006	1.22449	1.14386		0.992263
		PLA	1.03648	0.939914	1.02361	1.02513	1.08895	0.977264	1.02912	1.02513	0.941364	1.06103	0.937375	0.929398	0.985241	1.24571	1.20386	1.12983	1.07511	1.03311	0.997208	1.14479	1.12485	1.01715	0.98923		1.74464	1.49356	1.61588	1.81093	1.52772	1.8588		1.45193	1.55564	2.04399	1.94099	2.01824		2.0794	2.0633	1.90558	2.09227	2.16953	2.21137	1.95453	1.78748		0.77897
		GAS	1.04494	0.964721	0.99034	1.02039	1.02663	1.01987	0.985542	0.97358	0.991263	1.04327	0.935095	0.966819	1.03755	1.18942	1.1638	1.14742	1.147	1.10932	1.0776	1.16133	1.15925	1.12856	1.06719		2.19068	2.13692	1.82612	2.09486	2.09434	2.51924		1.84055	2.11774	2.54809	2.42881	2.52877		2.55271	2.42797	2.60143	2.7963	2.58379	3.04662	2.31953	2.27217		0.809744
																															SOL
Figure 6D-E (EDL, Upper)	EDL Force frequency (mN)	1 Hz	51.653	48.439	55.483	45.192	55.029	37.531		49.607	65.451	51.621		57.561	51.652	67.334	78.534	85.352	73.015	58.99	43.569	57.27	59.51	47.53	54.445		83.827	83.697	77.106	89.897	70.191	78.599			70.321	97.787		88.242		85.71	112.169	81.359	111.065	105.481	97.819	76.23	76.002		49.64
		20 Hz	56.425	52.854	60.906	52.692	59.347	43.439		56.49	69.476	60.224		66.392	61.263	71.587	87.495	91.586	83.762	66.847	49.542	64.185	69.412	52.432	60.678		88.924	88.534	85.027	97.04	81.587	86.391			76.067	106.358		98.014		93.468	111.357	87.527	112.364	107.591	105.222	85.969	85.255		55.484
		50 Hz	108.695	114.896	115.123	118.013	124.083	96.098		137.979	145.349	144.18		162.621	144.538	137.33	195.93	198.983	205.053	149.017	109.832	151.94	164.731	107.332	131.194		224.176	204.534	184.275	247.356	186.742	185.639			163.238	223.721		228.429		200.671	206.871	161.809	189.178	203.982	258.037	188.95	194.21		137.59
		100 Hz	303.587	275.699	287.354	296.996	277.03	208.105		246.058	296.542	296.867		294.009	275.861	315.241	389.524	420.658	422.476	326.02	233.591	305.242	310.534	304.626	300.828		405.01	401.536	369.395	406.178	381.765	365.499			323.65	491.564		425.69		444.066	486.921	408.841	555.78	495.914	478.155	377.641	410.561		226.643
		120 Hz	346.571	317.418	310.534	323.391	294.918	241.22		270.244	320.956	320.112		317.449	300.762	344.915	418.353	450.852	450.884	356.311	260.018	330.891	340.565	334.137	323.619		426.957	429.262	397.186	432.248	412.314	398.971			372.317	520.231		450.397		471.337	516.627	430.17	592.24	520.425	498.284	408.354	450.688		248.654
		150 Hz	377.803	328.943	333.618	354.428	311.443	264.141		290.113	343.228	341.961		343.325	319.884	367.707	450.169	480.005	484.454	384.491	274.952	350.759	365.564	368.843	340.857		448.286	449.845	416.373	448.514	436.079	421.697			387.705	550.489		469.746		498.543	539.45	455.981	616.589	540.068	512.667	437.151	477.019		264.076
		200 Hz	397.38	362.382	356.896	377.381	334.234	283.328		299.82	364.623	360.467		351.863	337.643	389.556	468.48	504.485	501.952	409.197	287.062	376.018	384.946	388.387	361.408		463.643	463.286	429.392	460.104	455.851	442.508			392.38	567.631		480.428		524.874	555.358	456.696	629.965	525.88	517.893	451.987	498.122		277.712
		250 Hz	406.861	376.603	376.05	383.583	345.565	287.581		298.846	366.992	372.609		362.058	343.324	396.146	473.61	510.134	502.666	412.152	288.75	382.251	389.816	396.082	365.044		469.389	465.429	431.405	459	460.04	438.904			395.497	561.852		483.901		529.97	553.638	458.773	619.316	519.614	524.418	454.455	498.608		278.686
		Length	14.22	14.34	13.58	13.64	13.62	13.09		13.4	13.89	13.83		13.55	13.32	14.6	14.59	14.6	15.02	14.8	13.78	14.66	14.66	13.51	13.47		14.2	14.3	13.99	14.49	13.31	13.28			13.75	15.22		14.57		14.89	14.66	14.81	15.22	15.07	15.19	13.99	13.95		12.49
		Mass	11.1	10.1	10.2	9.2	8.6	8.2		7.3	8	8.5		7.8	8.4	12.3	12.1	12.3	11.1	9.3	7.9	9.1	9.9	9.4	8		12.5	13.1	13.2	11.5	11.4	12.2			9.6	16.4		15.8		16	15.7	15.4	19	16.6	15.5	13.5	13.2		10.5
		Peak Force	406.861	376.603	376.05	383.583	345.565	287.581		299.82	366.992	372.609		362.058	343.324	396.146	473.61	510.134	502.666	412.152	288.75	382.251	389.816	396.082	365.044		469.389	465.429	431.405	460.104	460.04	442.508			395.497	567.631		483.901		529.97	555.358	458.773	629.965	540.068	524.418	454.455	498.608		278.686
		Peak Force (normalised to sex-specific young WT	1.05267	0.974382	0.972951	1.11122	1.00108	0.833106		0.868561	1.06315	1.07943		1.04886	0.99459	1.02494	1.22537	1.31987	1.30054	1.19398	0.836492	1.10736	1.12927	1.14743	1.05751		1.21445	1.2042	1.11617	1.33289	1.33271	1.28192			1.14573	1.46863		1.25199		1.37119	1.43687	1.18698	1.6299	1.39731	1.35682	1.31653	1.44444		0.721042
	EDL Specific force frequency (kN.m2)	1 Hz	30.8625	32.0761	34.4523	31.2498	40.647	27.9431		42.4701	53.0014	39.1731		46.6371	38.2006	37.277	44.1658	47.252	46.0805	43.784	35.4453	43.0307	41.1005	31.8606	42.7557		44.4141	42.6121	38.1145	52.8292	38.222	39.9038			46.9759	42.3263		37.9521		37.2019	48.8501	36.4921	41.4951	44.662	44.7103	36.8441	37.4614		27.54
		20 Hz	33.7137	34.9997	37.8197	36.4359	43.8365	32.3418		48.3629	56.2608	45.7016		53.7922	45.3087	39.6315	49.2053	50.7032	52.8631	49.6157	40.3046	48.2264	47.9393	35.1465	47.6505		47.1146	45.0748	42.03	57.0269	44.4276	43.8597			50.8143	46.0362		42.155		40.5692	48.4965	39.2586	41.9804	45.5554	48.094	41.5513	42.0222		30.7822
		50 Hz	64.9449	76.0836	71.4859	81.6047	91.6536	71.5482		118.128	117.702	109.412		131.759	106.897	76.0277	110.187	110.16	129.411	110.605	89.3531	114.162	113.771	71.9474	103.027		118.775	104.133	91.0896	145.362	101.689	94.2467			109.046	96.8358		98.2454		87.0999	90.0933	72.5764	70.679	86.3685	117.941	91.3249	95.7261		76.3341
		100 Hz	181.392	182.567	178.433	205.369	204.628	154.941		210.658	240.136	225.281		238.212	204.02	174.522	219.06	232.882	266.629	241.981	190.036	229.348	214.47	204.199	236.241		214.587	204.431	182.597	238.696	207.887	185.559			216.205	212.77		183.086		192.744	212.056	183.378	207.645	209.976	218.551	182.525	202.366		125.74
		120 Hz	207.075	210.193	192.827	223.621	217.84	179.596		231.364	259.906	242.92		257.204	222.437	190.949	235.273	249.598	284.558	264.464	211.536	248.62	235.211	223.981	254.138		226.215	218.547	196.334	254.017	224.522	202.553			248.716	225.178		193.712		204.581	224.993	192.945	221.267	220.354	227.752	197.369	222.144		137.952
		150 Hz	225.736	217.825	207.161	245.083	230.047	196.662		248.375	277.942	259.501		278.169	236.579	203.567	253.165	265.737	305.744	285.38	223.685	263.548	252.476	247.245	267.675		237.516	229.027	205.819	263.576	237.464	214.09			258.995	238.275		202.034		216.389	234.933	204.522	230.364	228.672	234.326	211.288	235.123		146.508
		200 Hz	237.433	239.968	221.615	260.955	246.881	210.947		256.685	295.267	273.544		285.087	249.713	215.663	263.463	279.289	316.787	303.717	233.537	282.527	265.863	260.346	283.814		245.652	235.87	212.254	270.387	248.23	224.656			262.118	245.695		206.628		227.818	241.861	204.843	235.362	222.664	236.714	218.458	245.524		154.073
		250 Hz	243.098	249.385	233.509	265.243	255.251	214.114		255.851	297.185	282.758		293.347	253.915	219.312	266.348	282.417	317.238	305.911	234.911	287.21	269.226	265.504	286.669		248.697	236.961	213.249	269.738	250.511	222.826			264.2	243.193		208.122		230.03	241.112	205.774	231.383	220.011	239.697	219.651	245.764		154.613
		Peak Specific force	243.098	249.385	233.509	265.243	255.251	214.114		256.685	297.185	282.758		293.347	253.915	219.312	266.348	282.417	317.238	305.911	234.911	287.21	269.226	265.504	286.669		248.697	236.961	213.249	270.387	250.511	224.656			264.2	245.695		208.122		230.03	241.861	205.774	235.362	228.672	239.697	219.651	245.764		154.613
	EDL Fatigue (SPo)	0	236.702	246.539	231.056	262.422	253.808	205.291		256.459	296.699	278.106		291.176	247.48	213.189	262.824	279.541	309.9	305.473	229.566	284.153	263.011	261.706	281.494		250.546	235.233	211.109	269.503	245.567	218.123			258.341	233.612		202.974		234.406	238.746	203.379	227.9	210.295	237.934	219.136	246.511		153.709
		5	200.903	198.991	191.614	215.966	211.798	159.522		216.314	248.969	237.644		239.922	211.736	172.428	207.125	220.22	254.12	239.327	185.537	234.821	187.111	211.594	223.377		205.788	190.258	166.72	226.96	202.067	179.714			210.107	180.427		160.454		186.574	189.222	153.4	173.527	161.454	185.885	178.406	202.758		124.942
		10	174.205	162.279	153.076	182.396	173.316	128.94		183.201	211.484	199.859		191.329	175.656	143.844	162.603	175.064	204.884	198.017	156.18	195.502	140.151	176.738	180.244		162.656	147.971	127.431	192.16	162.154	139.364			166.949	134.351		117.626		143.499	147.983	119.082	135.396	126.233	138.974	140.325	164.005		108.065
		15	124.203	118.174	114.752	131.548	143.177	91.7159		147.929	163.223	156.346		139.869	141.3	109.71	118.02	126.314	148.617	144.357	124.397	147.736	0.241393	130.452	132.253		122.152	113.444	98.4345	148.946	126.413	106.435			121.976	103.736		88.0521		111.539	115.624	92.8854	104.967	101.38	109.211	108.581	127.811		90.9534
		20	99.4672	87.9079	86.2362	92.3841	110.271	68.8131		117.679	128.884	122.885		99.4393	110.666	87.8511	87.1911	82.3992	112.316	111.047	99.2132	116.841	0.271287	101.99	107.335		93.5923	87.8574	78.8369	115.637	101.949	82.7336			98.3468	83.1815		68.4524		89.8734	93.2512	73.2754	82.4728	83.9285	89.1611	85.2733	98.8011		76.49
		25	83.9874	73.3892	70.5285	75.2849	87.3817	58.4837		96.7216	107.685	101.541		82.6439	90.6491	76.2882	69.2465	66.6335	93.9919	93.7251	82.9476	99.3186	0.301169	84.1306	91.388		79.0515	74.8463	68.3467	98.3614	86.8066	70.9981			84.5461	70.9231		58.5711		76.5052	80.2292	64.0262	71.9322	74.4367	77.8858	72.5057	83.5962		68.823
		30	72.2871	67.0328	63.0795	66.7129	76.6943	54.7492		85.9882	96.4942	91.013		75.3664	80.1563	68.9221	60.1418	61.6099	83.3442	83.8895	74.3196	87.9877	0.263805	75.0157	82.265		72.8389	68.7829	62.671	89.2544	78.3266	65.4298			77.5554	65.1287		53.7561		70.1993	74.1329	58.9295	67.228	68.9152	72.6674	66.3206	76.5098		64.7253
		35	67.5669	63.7542	60.0321	63.9516	72.5096	52.2111		79.6231	91.3632	86.0814		71.5917	74.8299	64.9021	54.6188	59.3483	78.3858	78.2509	68.707	81.564	0.260064	70.6632	76.707		69.737	64.8682	59.7957	84.332	73.7772	63.1497			73.4926	61.2198		51.629		66.1644	70.5134	57.0801	65.0911	65.9918	68.547	63.0436	73.2267		61.3931
		40	63.1506	62.5037	58.0228	62.3165	70.0756	51.6713		76.524	88.3617	83.0593		69.3953	71.5685	61.8316	52.1936	57.8145	73.7381	75.7448	65.6256	77.3725	0.245111	68.6573	74.5951		67.8018	62.4192	57.7041	80.831	71.4495	60.8697			70.29	58.6903		48.8341		63.8393	68.3807	54.726	63.9591	63.5312	66.5338	61.3777	71.1037		58.9706
		45	61.7669	62.0774	57.0652	61.4335	69.2842	50.7084		73.9761	86.5389	81.8767		66.8175	68.6352	59.7377	51.3902	56.158	71.7369	73.9134	63.2838	75.7299	0.260064	67.348	73.1632		66.5633	60.2373	56.5406	77.9374	69.991	59.573			68.2152	56.7113		46.7419		62.7143	66.9032	53.7309	63.2414	62.1016	64.5429	59.8007	69.8876		56.9352
		Time-to-Peak	11.9353	12.4121	12.1706	13.3394	13.1929	11.5751		13.7581	13.3613	13.6365		13.7435	13.17	12.3558	12.8072	12.9152	13.561	13.693	12.7312	13.9711	13.2466	12.7416	12.6984		13.8833	13.2886	13.0169	14.513	13.1524	12.1706			12.7165	13.6435		12.969		13.3715	12.9069	13.2248	12.3236	13.2039	13.509	13.3671	13.6653		12.1706
		1/2 RT	12.4423	13.5299	11.0096	14.2459	12.5726	15.1152		15.8221	11.5677	14.8415		14.3686	16.7491	12.3677	11.5059	12.1053	12.7035	15.3786	14.4684	14.8591	15.7774	11.138	11.7493		15.9995	12.0089	11.7473	14.5634	13.6391	11.0096			12.5993	10.3501		10.8278		10.6995	9.14141	9.37599	8.24225	10.1794	9.51367	13.6134	12.171		11.0096
		Pt kN.m2	30.8042	31.2375	34.3924	31.0703	39.0406	27.3867		40.2748	51.9759	39.1727		46.1379	37.457	35.4795	43.6001	46.3535	44.7695	29.7357	34.8377	42.0058	40.7415	31.0117	41.7104		40.1651	39.9177	37.3763	50.0249	37.1435	28.1191			45.7829	41.1598		37.5332		36.9903	46.1779	35.5165	39.7728	43.1774	43.5233	35.8082	36.6294		30.7281
		0	0	0	0	0	0	0		0	0	0		0	0	0	0	0	0	0	0	0	0	0	0		0	0	0	0	0	0			0	0		0		0	0	0	0	0	0	0	0		0
		1	3.33648	2.38635	2.05628	2.15516	2.11032	2.97315		2.55718	6.12563	1.37968		2.84088	2.06497	5.01457	1.89881	2.51628	2.37683	2.16872	2.08658	1.95152	2.62343	1.5451	5.68542		2.90702	2.49588	3.69109	3.8921	2.98774	4.0382			3.44832	3.02128		3.71419		2.62102	6.10804	3.20364	4.66988	1.69077	2.61171	2.11833	3.42452		1.58505
		2	8.72918	7.50301	7.31792	7.25123	8.0096	7.78335		8.58863	14.4596	6.79984		9.57478	7.73154	10.9997	8.14307	9.41806	8.91292	7.13274	7.42179	8.31821	8.96897	6.13704	12.4162		8.56624	7.90089	9.45241	10.6841	8.06157	9.87296			10.4535	8.71255		9.07609		7.82081	12.513	8.05275	10.2131	6.72197	8.1022	6.93567	8.56128		5.1334
		3	13.5787	12.2757	12.7208	12.3024	13.8849	12.2793		14.7313	21.5054	13.1315		16.3613	13.7583	16.194	14.9898	16.4457	15.7359	12.0244	12.8891	14.9533	15.5611	10.9901	18.1781		14.2255	13.5703	14.8767	17.4	13.3653	15.3451			17.3285	14.2773		14.1866		12.8233	18.6069	12.7417	15.5865	12.5504	13.6965	12.1296	13.442		8.98788
		4	17.8657	16.21	17.4986	16.5005	19.0886	16.1227		20.1791	27.894	18.8719		22.4903	19.1847	20.7773	21.0697	22.8982	21.5959	16.1449	17.9604	20.637	21.3685	15.212	23.2262		19.3515	18.7935	19.5627	23.448	18.0856	20.1745			23.4011	19.3222		18.7945		17.403	24.0928	16.9937	20.4868	17.9665	19.1277	16.994	17.7626		12.8064
		5	21.2991	19.8863	21.6716	20.1373	23.5251	19.4825		24.8209	33.2835	23.7254		27.6459	23.5307	24.4798	26.3646	28.3801	26.7183	19.5185	22.2127	25.3937	25.8979	19.0422	27.3565		23.841	23.2895	23.5267	28.7901	22.2578	24.4599			28.6061	23.6644		22.774		21.4473	28.8576	20.8526	24.7928	23.1077	23.8317	21.2778	21.6192		16.1386
		6	24.2477	23.197	25.0988	23.0782	27.6737	22.1656		28.5454	37.7528	27.6427		32.0125	27.1323	27.697	30.6917	33.1071	31.144	22.3137	25.6991	29.5163	29.8218	22.2196	30.9259		27.7113	27.2234	26.8968	33.5598	25.9527	28.2509			33.0738	27.4867		26.3207		24.9279	32.9862	24.1291	28.4923	27.534	27.9718	24.8241	24.8676		19.0745
		7	26.5367	26.1424	28.1227	25.413	31.2709	24.2927		31.7974	41.7227	30.9194		35.8002	30.3498	30.2313	34.5076	36.8995	34.7911	24.4825	28.5252	32.7606	33.0282	24.7005	34.1382		31.0312	30.7771	29.7534	37.6617	29.0995	31.5144			36.8041	30.7469		29.2529		28.0139	36.5775	26.954	31.7187	31.383	31.5481	27.931	27.8761		21.38
		8	28.36	28.4427	30.4008	27.3886	34.3404	25.7913		34.5491	44.8512	33.728		38.8516	32.7989	32.3881	37.6115	40.1347	37.926	26.3139	30.691	35.6391	35.6516	26.9421	36.5858		33.9038	33.6532	32.1606	41.0769	31.7514	34.1187			39.8838	33.5995		31.7244		30.5504	39.5325	29.517	34.3751	34.8745	34.8572	30.5045	30.4845		23.4693
		9	29.6404	29.8186	32.3562	28.8703	36.1629	26.8308		36.606	47.4802	35.9453		41.4031	34.8158	33.9158	39.9485	42.5611	40.5076	27.7115	32.4871	37.7857	37.6024	28.5307	38.6254		36.1399	36.0333	34.1185	43.9388	33.8198	35.9482			42.3345	35.9182		33.8329		32.8192	42.0351	31.5702	36.5706	37.5826	37.6321	32.4973	32.4048		25.0544
		10	30.4163	30.5926	33.6263	30.0376	37.362	27.3142		38.1902	49.4783	37.3989		43.2444	36.1844	34.9044	41.8473	44.5022	42.3927	28.5308	33.8605	39.4688	39.0822	29.88	40.3591		37.8429	37.7689	35.5628	46.2664	35.464	37.3657			44.1562	37.8856		35.5643		34.496	43.9298	33.3176	38.2809	39.837	39.7838	34.0822	34.117		26.2252
		11	30.8042	31.001	34.3924	30.8009	38.2253	27.3867		39.3298	50.7928	38.5814		44.6649	37.0729	35.4795	43.1619	45.7963	43.7245	29.2778	34.5736	40.7617	40.1585	30.6852	41.2515		39.0986	39.0416	36.7183	47.8118	36.4363	38.2228			45.2841	39.4454		36.6674		35.7925	45.3861	34.4971	39.3968	41.5966	41.5051	35.1962	35.3172		26.9456
		12	30.7072	31.2375	34.3722	31.0478	38.7528	27.29		39.9691	51.713	39.0496		45.6381	37.409	35.4795	43.6001	46.3535	44.5646	29.5911	34.8377	41.6155	40.6966	31.0117	41.7104		39.8383	39.6862	37.3763	49.1473	37.1435	38.8161			45.7829	40.4853		37.4214		36.7507	46.1071	35.3271	39.7728	42.7925	42.8703	35.7298	36.1973		27.3779
		13	30.3581	31.2375	33.7674	31.0703	39.0406	27.0483		40.2748	51.9759	39.1727		46.1379	37.457	35.0661	43.381	46.1918	44.7695	29.7357	34.8114	42.0058	40.7415	30.8158	41.5064		40.1651	39.9177	37.2319	49.8723	37.1258	38.7337			45.6744	41.1598		37.5332		36.9903	46.1779	35.5165	39.1785	43.1774	43.5233	35.8082	36.6294		27.486
		14	29.5045	30.743	32.8602	30.9131	38.5849	26.3957		39.9135	51.6078	38.9757		45.9274	36.9288	34.4011	42.4316	45.4009	44.4007	29.6152	34.151	41.7862	40.0913	30.2064	40.6396		40.0619	39.3226	36.6541	50.0249	36.6838	37.8602			44.6117	40.9912		36.7931		36.6802	45.0467	35.1233	37.4682	42.3663	43.3452	35.5415	36.5654		27.522
		15	28.554	29.6466	31.691	30.4193	37.7696	25.5013		39.6077	50.451	38.2858		45.2435	36.3525	33.5384	41.2083	44.2326	43.6835	29.3983	33.3058	41.4204	39.3289	29.3142	39.5433		39.563	38.3144	35.611	49.5861	35.8352	36.6569			43.202	40.0075		35.2851		35.5529	43.2511	33.9001	35.3334	40.5655	41.891	34.7098	35.7173		27.45
		16	27.4484	28.4427	30.3403	29.7682	36.5467	24.7036		38.8017	48.9788	37.7191		44.0335	35.4641	32.3162	39.7477	42.8846	42.5771	28.82	32.2758	40.6641	38.4095	28.1608	38.0135		38.7889	37.0912	34.2629	48.8229	34.7568	35.2724			41.6405	38.4477		33.5257		34.0311	41.1868	32.3419	32.8104	38.2699	39.8283	33.7369	34.6131		27.0537
		17	26.1487	27.0453	28.6872	29.207	35.3715	23.5917		37.8845	46.7178	37.0047		42.8236	34.5277	30.8963	37.9949	41.3389	41.3068	28.3621	31.14	39.664	37.3557	27.0292	36.1524		37.8601	35.587	32.8828	47.8499	33.4486	33.9703			39.797	36.6209		31.7524		32.3541	38.5993	30.5363	30.2147	35.933	37.5727	32.5914	33.2209		26.5674
		18	24.8878	25.9273	26.8325	28.4437	33.9327	22.6007		36.6893	44.3254	35.97		41.482	33.5432	29.2607	36.0413	39.6494	39.934	27.7356	29.9251	38.5663	36.0552	25.6363	33.8833		36.8796	34.0829	31.3422	46.7052	32.1227	32.7176			37.997	34.6957		29.9092		30.6491	35.5171	28.483	27.2187	33.1838	35.2282	31.2733	31.7647		25.8829
		19	23.2972	24.7234	24.6149	27.5233	32.374	21.5371		35.7165	41.6964	35.0338		39.9038	32.4867	27.4813	33.8321	37.5825	38.2538	27.1332	28.7101	37.6393	34.8669	24.1347	31.5887		36.054	32.5622	29.6571	45.4269	30.8497	31.2013			36.1101	32.7423		27.9265		28.9158	32.1237	26.2114	24.247	30.3657	32.6907	29.8297	30.3885		25.2525
		20	21.7259	23.3475	22.5385	26.5355	30.3596	20.4252		34.4935	38.6204	33.8265		38.3518	31.2622	25.3964	31.4585	35.3897	36.4918	26.3861	27.4952	36.2245	33.6785	22.3719	29.2177		34.9703	30.711	27.8758	44.015	29.4178	29.3882			34.0064	30.7188		25.9716		27.1121	28.6738	23.634	21.0448	27.1628	29.9157	28.2449	28.9963		24.424
		21	20.0965	21.5631	20.5426	25.3681	28.1294	19.265		33.2983	35.6496	32.5947		36.7472	30.0856	23.5632	28.9024	32.7656	34.4018	25.4464	26.2801	34.9072	32.5573	20.435	26.9996		33.8694	28.5622	25.982	42.3743	27.7913	27.5422			31.7509	28.3579		23.8352		25.097	25.5067	20.9983	18.2186	23.74	27.0221	26.66	27.492		23.4514
		22	18.6998	19.9937	18.809	24.1334	25.7074	18.0322		31.6862	32.784	31.1657		35.0638	28.8371	21.7838	26.4193	30.0875	32.0865	24.5789	24.7482	33.5656	31.2344	18.4982	24.8325		32.5965	26.2977	23.8958	40.5808	26.0765	25.7785			29.5604	25.5615		21.6989		22.8565	22.7354	18.6392	15.7805	20.5371	24.1137	24.9967	25.6358		22.4247
		23	17.0509	18.7253	17.2163	22.5844	23.7649	16.8961		30.3243	30.1549	29.4904		32.9331	27.4204	20.0943	24.1005	27.5892	29.5663	23.4463	23.2692	31.8093	29.7769	16.6701	23.0988		31.3064	24.0828	21.9058	38.5967	24.3262	24.0149			27.2398	22.751		19.8557		20.5313	20.3035	16.4695	13.8884	17.7878	21.3981	23.2078	23.6195		21.2719
		24	15.7707	17.5859	15.785	20.8557	22.1822	15.9534		28.601	27.7625	27.5195		30.9603	26.1239	18.5665	22.0739	25.2347	27.0461	22.1933	21.7372	30.0529	28.185	14.9944	21.2631		29.8959	21.9506	19.8677	36.4598	22.4699	22.4326			25.1144	20.1935		18.0684		18.3049	18.3665	14.7512	12.4328	15.5196	19.0535	21.5759	21.5392		19.867
		25	14.4516	16.6185	14.5956	19.2394	20.6714	14.9866		26.8221	25.4753	25.5978		28.8296	24.6352	17.2005	20.1568	22.9341	24.8333	20.8921	20.179	27.9551	26.5033	13.6016	19.8354		28.3994	20.1655	18.0061	34.0368	20.9672	20.8832			23.1625	17.931		16.714		16.5153	16.7405	13.3241	11.1107	13.8426	17.1986	20.1794	19.5229		18.426
		26	13.2683	15.5865	13.507	17.6679	19.1846	14.2372		25.0989	23.6349	23.5036		26.7779	23.2905	15.9424	18.6779	20.9211	22.5384	19.4703	18.7527	25.8572	24.7543	12.5134	18.4331		26.6276	18.5621	16.3371	31.6137	19.4292	19.3833			21.4058	16.0761		15.4433		14.8102	15.3408	12.1446	10.0918	12.358	15.6405	18.8927	17.6506		16.8951
		27	12.2208	14.5116	12.4385	16.1638	17.5059	13.3429		23.5979	21.7946	21.7545		24.8576	21.994	14.7382	17.3086	19.1777	20.6534	17.904	17.5642	23.9789	23.1624	11.5342	17.1839		24.7699	17.091	14.989	29.1335	18.1033	18.1307			19.9094	14.6005		14.3402		13.4997	14.0965	11.2272	9.18209	11.1895	14.3049	17.6844	16.1784		15.5262
		28	11.1733	13.4581	11.6119	14.7719	16.235	12.6177		22.0692	20.112	20.0791		23.0163	20.8655	13.7676	16.0488	17.6499	18.9528	16.3378	16.4284	22.1006	21.6824	10.5766	15.9345		22.9638	15.901	13.8336	26.8822	16.9188	17.0263			18.5864	13.3077		13.5164		12.316	12.923	10.4409	8.45429	10.3098	13.1772	16.6959	14.9462		14.1573
		29	10.3198	12.4692	10.7854	13.5147	14.988	11.9409		20.7628	18.5609	18.6255		21.4118	19.5689	12.6713	14.9898	16.2839	17.5595	14.8196	15.1871	20.5638	20.2699	9.94549	14.9403		21.2264	14.6117	12.8065	24.8216	15.8757	16.0539			17.3068	12.3662		12.7205		11.4282	11.9616	9.72735	7.84785	9.41627	12.1829	15.77	13.826		12.9865
		30	9.40812	11.7597	10.0194	12.5493	14.0048	11.1674		19.4564	17.0098	17.2952		20.044	18.5124	11.8265	14.0769	14.9898	16.0842	13.4461	14.2626	19.0514	18.9245	9.16202	13.8185		19.7471	13.7687	11.8275	23.1045	14.9034	15.1309			16.2441	11.509		12.0503		10.6109	11.0708	8.95556	7.24136	8.82515	11.5152	15.0012	12.8019		11.7437
		31	8.65157	11.0503	9.43468	11.4493	13.1894	10.6115		18.2891	15.5638	16.0633		18.7551	17.6	10.8919	13.2553	13.9115	15.1212	12.2413	13.3646	17.7098	17.8258	8.55269	12.9517		18.2506	12.8266	10.8967	21.5401	14.0901	14.3397			15.2248	10.5956		11.394		9.90635	10.0104	8.32941	6.73191	8.22034	10.7584	14.2166	12.0018		10.663
		32	7.93385	10.3838	8.80976	10.5289	12.3261	10.2489		17.2606	14.039	15.1271		17.545	16.5676	10.1729	12.4702	12.9049	14.0558	11.1328	12.3609	16.7096	16.7719	7.92158	11.9063		17.0981	12.0001	10.2869	20.0519	13.3123	13.6145			14.2922	10.0054		10.8355		9.28632	9.17617	7.83432	6.16182	7.60174	10.0906	13.5419	11.2016		9.65436
		33	7.33247	9.71739	8.20495	9.60844	11.3429	9.59622		16.2323	12.7771	14.0431		16.5192	15.7752	9.38208	11.7034	12.0243	12.9903	10.0243	11.7006	15.6119	15.7181	7.48633	11.2435		15.9112	11.3554	9.67707	18.7736	12.5167	12.6915			13.4897	9.38709		10.3468		8.82128	8.39853	7.35376	5.76157	7.16185	9.34868	12.8514	10.5776		8.95188
		34	6.69238	9.02943	7.68081	9.06963	10.5276	9.18531		15.2594	11.4625	13.0576		15.5985	14.9828	8.771	11.1374	11.1436	12.1298	9.15687	11.0403	14.4898	14.8212	6.87694	10.5551		14.862	10.5786	8.98696	17.6671	12.004	11.9992			12.6873	8.90927		9.7882		8.37036	7.57848	6.94605	5.39767	6.77697	8.88863	12.3649	9.95347		8.15935
		35	6.091	8.27698	7.23732	8.26149	9.5923	8.75021		14.4812	10.2532	12.3185		14.5464	14.3105	8.05208	10.4801	10.3887	11.4331	8.24118	10.38	13.6848	13.9691	6.50699	9.66274		13.9503	10.0662	8.4574	16.675	11.2792	11.4058			11.9716	8.31909		9.28555		7.80671	6.68774	6.45091	4.93675	6.24085	8.39897	11.6431	9.40941		7.4749
		36	5.66426	7.6965	6.71318	7.65533	9.01674	8.09755		13.6195	9.0701	11.6287		13.7309	13.5422	7.51286	9.87755	9.7416	10.5521	7.68696	9.77253	12.8554	13.2292	6.00646	8.99986		13.1934	9.38849	7.91173	15.6065	10.6781	10.7465			11.3427	7.98182		8.82475		7.42622	5.96663	6.13057	4.5486	5.92468	7.83508	11.0469	8.84933		6.91656
		37	5.1987	7.20204	6.39059	7.22875	8.20142	7.75916		12.8413	8.17626	10.791		13.0206	12.9899	6.90178	9.2568	9.04067	9.89645	6.91586	9.24429	12.0748	12.6014	5.61472	8.31147		12.2817	8.85957	7.3019	14.7671	10.077	10.285			10.6921	7.51808		8.41982		7.04578	5.37282	5.75197	4.12407	5.581	7.38989	10.4663	8.44924		6.25009
		38	4.69435	6.75055	6.02771	6.64507	7.8417	7.34825		12.0908	7.12467	10.1997		12.3631	12.3896	6.43448	8.67255	8.44753	9.24078	6.28934	8.76886	11.4894	11.9511	5.26655	7.6486		11.6109	8.38023	6.90071	13.9848	9.63503	9.67516			10.1065	7.15271		8.00091		6.73575	4.7507	5.35878	3.92998	5.19612	6.94471	10.0269	8.0492		5.72775
		39	4.36459	6.32059	5.70518	6.21856	7.21821	6.91314		11.6183	6.38849	9.73162		11.6528	11.7173	5.89526	8.19784	7.78253	8.5441	5.68688	8.29342	10.7576	11.3009	4.96182	7.16414		10.94	7.86784	6.41925	13.1263	9.0693	9.04888			9.49926	6.70303		7.59598		6.39754	4.21342	4.90738	3.60251	5.04492	6.7073	9.47774	7.60116		5.29551
		40	4.03483	5.9336	5.22134	5.72463	6.59472	6.55056		10.7567	5.81014	9.21423		10.89	11.1891	5.42795	7.63187	7.42306	7.94991	5.32541	7.87087	10.1721	10.7403	4.67894	6.60328		10.3552	7.52072	5.92177	12.4394	8.57426	8.53789			8.97873	6.3939		7.19105		5.98889	3.73267	4.63068	3.32353	4.56379	6.20279	8.97561	7.20107		4.86321
		41	3.72443	5.28863	4.93912	5.32052	5.94722	6.23636		10.3398	5.04773	8.57368		10.3114	10.7809	5.08643	7.21188	6.776	7.4377	4.79531	7.31619	9.56233	10.2919	4.30899	6.06786		9.78756	7.09097	5.48846	11.6	8.25608	8.01045			8.54499	6.08472		6.88387		5.73523	3.32264	4.38314	2.97174	4.38507	5.80212	8.63036	6.78501		4.44895
		42	3.2977	4.88018	4.63671	4.96136	5.51555	5.84958		9.64484	4.54817	8.15486		9.6537	10.1806	4.65511	6.79195	6.2907	6.90498	4.33743	6.8672	8.90368	9.79858	4.11312	5.81296		9.23712	6.67772	5.11936	10.9322	7.708	7.56541			8.04618	5.81774		6.50686		5.41113	2.91261	4.07733	2.71705	4.11015	5.4163	8.17531	6.41697		4.12473
		43	3.08428	4.57922	4.41497	4.62461	5.1319	5.5837		9.14451	3.99606	7.56356		9.07504	9.74844	4.29565	6.37203	5.73355	6.37226	3.95192	6.55024	8.61095	9.3277	3.80846	5.22649		8.68668	6.34714	4.84654	10.2263	7.15997	7.10392			7.52566	5.42425		6.19964		5.15752	2.55916	3.75699	2.5472	3.84899	5.16405	7.67318	6.19294		3.7645
		44	2.81271	4.34275	4.11257	4.26545	4.91607	5.29363		8.50524	3.57545	7.31723		8.44371	9.43626	4.00805	5.9886	5.42801	5.98293	3.46999	6.18049	8.17185	8.94653	3.52551	4.99711		8.23945	6.03312	4.44536	9.65391	6.84174	6.70833			7.11355	5.12913		5.86456		4.91793	2.29049	3.52398	2.3289	3.57403	4.83756	7.35935	5.84086		3.3322
		45	2.67696	4.14925	4.01179	4.15315	4.60428	5.02776		8.06056	3.25996	6.89834		8.1018	8.90806	3.75643	5.64172	5.05056	5.53219	3.27716	5.81065	7.53762	8.52054	3.50373	4.53818		7.8266	5.63641	4.12435	9.10062	6.47047	6.24685			6.72316	4.86216		5.54341		4.72066	2.02187	3.32012	2.18335	3.57403	4.60016	6.98274	5.44083		3.08005
		46	2.46354	3.89126	3.72956	3.74911	4.14869	4.71357		7.53242	2.83928	6.55344		7.70722	8.54788	3.45089	5.25829	4.63717	4.99947	2.96394	5.65217	7.22047	8.09447	3.13377	4.28319		7.36215	5.40501	3.83553	8.52824	5.99318	5.96665			6.31113	4.6092		5.25017		4.45294	1.78152	3.18906	1.90437	3.2029	4.14011	6.716	5.20079		2.89991
		47	2.30837	3.56877	3.50776	3.38989	3.88492	4.56853		7.11548	2.57642	6.2332		7.18115	8.16375	3.18128	4.94792	4.27771	4.56918	2.67477	5.17682	6.80579	7.7133	3.02498	3.92627		7.03535	5.12402	3.53058	7.99405	5.74563	5.50511			5.96409	4.31409		4.94296		4.18518	1.58358	2.82503	1.80731	3.07918	3.97689	6.33939	4.80075		2.68376
		48	2.05622	3.22476	3.36668	3.34501	3.42924	4.32678		6.72637	2.36612	5.76506		6.78657	7.7555	3.00152	4.63754	3.90026	4.3233	2.33742	4.96546	6.51306	7.30969	2.72032	3.6968		6.60529	4.82649	3.40221	7.47891	5.39206	5.15897			5.61712	4.08927		4.67768		3.95974	1.32907	2.67939	1.72242	2.92798	3.78396	6.07264	4.67269		2.46761
		49	1.90099	2.98829	3.10457	3.12048	3.33337	3.98839		6.33726	2.07686	5.51874		6.23416	7.41936	2.74991	4.30889	3.66658	3.93403	2.09642	4.72774	6.0252	6.99579	2.56795	3.44182		6.27849	4.66118	3.22569	7.11643	4.98545	4.81288			5.29179	3.82225		4.44031		3.77653	1.13114	2.50464	1.56472	2.74926	3.47238	5.8216	4.40066		2.2695
		50	1.90099	2.96677	3.00379	2.85108	3.02159	3.94		6.05936	1.89288	5.24767		5.94483	7.2273	2.53422	4.05328	3.34305	3.7086	1.95184	4.43723	5.73247	6.5698	2.48088	3.13594		5.95164	4.38019	2.8726	6.60129	4.75565	4.61509			4.92311	3.63959		4.21688		3.60742	1.07456	2.35905	1.38277	2.54306	3.32396	5.5548	4.08062		2.03537
		51	1.70705	2.83784	2.86265	2.6715	2.8777	3.77084		5.6146	1.57738	4.90277		5.62917	6.77105	2.46236	3.85246	3.18128	3.40131	1.68679	4.14671	5.56176	6.27827	2.2415	2.95744		5.67644	4.21493	2.77631	6.20062	4.45507	4.30189			4.68456	3.41473		3.99349		3.45243	0.84832	2.15519	1.2615	2.50182	3.13108	5.22531	3.8566		1.90927
		52	1.55188	2.6013	2.72157	2.44697	2.78182	3.38405		5.25322	1.52483	4.65644		5.20826	6.55502	2.26461	3.68813	2.91173	3.19639	1.51808	3.98823	5.19584	6.0092	2.17621	2.82999		5.33243	3.9339	2.53558	5.76181	4.08385	4.0217			4.46766	3.14776		3.65836		3.26922	0.735219	2.03867	1.14019	2.2269	3.07171	5.0213	3.63257		1.72913
		53	1.47426	2.53681	2.62073	2.37962	2.51798	3.26322		4.9475	1.20934	4.45929		4.7611	6.38691	2.08491	3.50553	2.82182	2.92999	1.20486	3.77696	4.85435	5.65047	2.11092	2.575		5.03996	3.78513	2.40721	5.36114	3.97777	3.75801			4.16404	3.00721		3.54666		3.05788	0.593854	1.87849	1.15233	2.29562	2.74527	4.81729	3.39253		1.72913
		54	1.41607	2.19286	2.51995	2.24492	2.35015	3.1907		4.61395	1.18302	4.23755		4.7611	5.97874	2.06691	3.21343	2.48035	2.72514	1.10844	3.61848	4.70798	5.35895	1.91505	2.37106		4.83359	3.66946	2.2949	4.96047	3.73022	3.46131			3.86043	2.9229		3.35115		2.95922	0.607965	1.77654	0.97038	2.08946	2.67104	4.56625	3.24851		1.58505
		55	1.31909	2.02089	2.39899	1.99799	2.2302	2.90063		4.39161	0.946398	4.11439		4.4981	5.76264	1.86922	3.14038	2.28266	2.49977	0.891564	3.5128	4.51285	5.04505	1.69747	2.26905		4.55834	3.45456	2.16648	4.69338	3.37665	3.31297			3.79536	2.68401		3.09984		2.80422	0.395874	1.67464	0.958237	2.00698	2.47815	4.39365	3.05647		1.54904
		56	1.24148	1.99937	2.27803	1.97558	2.03837	2.85231		4.14145	0.893843	3.94198		4.20869	5.54653	1.7973	2.93955	2.12089	2.27433	0.843394	3.22228	4.1957	4.77598	1.67568	2.03958		4.35192	3.32234	1.98996	4.40719	3.32361	3.13167			3.55681	2.50135		2.9881		2.63512	0.36761	1.57269	0.776326	1.80077	2.37426	4.15827	2.89643		1.24285
		57	1.2609	1.84885	2.19743	1.81841	1.89448	2.70727		3.8079	0.81497	3.69557		3.84045	5.30639	1.67152	2.70217	2.04898	2.13095	0.602466	3.03736	3.97615	4.57417	1.58867	1.98862		4.04229	3.07439	1.89366	4.10195	3.04078	2.99978			3.3399	2.37487		2.77865		2.50829	0.325191	1.48531	0.727794	1.74577	2.32974	3.9386	2.68842		1.24285
		58	1.16386	1.91335	2.13694	1.66123	1.91849	2.51392		3.72451	0.762414	3.57241		3.76153	4.97025	1.58162	2.50135	1.94113	2.008	0.530173	2.85253	3.78102	4.39481	1.5451	1.88661		3.83587	2.95872	1.92575	3.79666	2.84632	2.80203			3.16642	2.20624		2.70885		2.38147	0.240355	1.42709	0.715652	1.69077	2.09234	3.81303	2.48037		1.24285
		59	1.04747	1.8274	1.9555	1.59388	1.82254	2.4414		3.47435	0.630905	3.27676		3.55112	4.92226	1.43784	2.41007	1.74344	1.94653	0.45788	2.61481	3.53705	4.10328	1.43631	1.68266		3.66388	2.85954	1.74923	3.56771	2.61647	2.63718			3.01458	2.07976		2.52735		2.24058	0.0989902	1.25234	0.618625	1.64953	2.03296	3.67185	2.41639		1.11674
		60	1.02811	1.67688	1.97562	1.57148	1.67865	2.34469		3.27984	0.525795	3.2521		3.31437	4.70615	1.45584	2.26397	1.58167	1.70065	0.409636	2.48277	3.46387	3.8791	1.3928	1.52969		3.52629	2.71078	1.60479	3.33881	2.56343	2.48884			2.97122	1.99544		2.28994		2.12781	0.0282643	1.25234	0.557988	1.42961	1.85489	3.42076	2.27237		1.04468
		61	1.00869	1.54788	1.89502	1.4143	1.53476	2.22385		2.97412	0.630905	3.15352		3.10395	4.44205	1.27608	2.15441	1.50976	1.5572	0.241001	2.37709	3.19556	3.74456	1.30573	1.55521		3.30264	2.66119	1.57271	3.10986	2.31594	2.24159			2.6459	1.84088		2.24805		2.05737	0.0424182	1.10671	0.388182	1.45709	1.82523	3.32661	2.12834		1.0267
		62	0.892301	1.37591	1.81436	1.3919	1.48682	2.07881		3.11307	0.552032	3.00577		2.86721	4.22594	1.24015	1.99009	1.40191	1.47528	0.216879	2.24505	3.14679	3.49793	1.15336	1.35127		3.11344	2.56201	1.44433	2.91904	2.10379	2.1592			2.55912	1.75656		2.15033		1.97281	0	1.06302	0.473066	1.45709	1.76585	3.15401	1.8883		1.00867
		63	0.872942	1.41889	1.67328	1.2572	1.39087	2.05462		2.77952	0.394285	2.83328		2.73571	4.08187	1.22216	1.91709	1.25814	1.43426	0	2.16581	2.92724	3.29612	1.19693	1.50424		2.92424	2.46283	1.39619	2.78547	2.08609	2.0438			2.4507	1.7144		1.99674		1.94465	0.0141539	1.01933	0.436676	1.29213	1.61749	3.12264	1.85631		0.900597
		64	0.931078	1.31141	1.6934	1.34695	1.19905	1.86126		2.64057	0.394285	2.83328		2.65679	3.84173	1.18623	1.89881	1.20422	1.24991	0.0481706	2.13937	2.7077	3.25123	1.19693	1.17277		2.80381	2.34711	1.38012	2.59471	1.94467	1.99435			2.29886	1.54577		1.88501		1.78965	-0.0989902	1.01933	0.254728	1.26465	1.52845	2.99707	1.69627		0.774548
		65	0.775909	1.33293	1.57244	1.2796	1.295	1.83706		2.47379	0.236539	2.53763		2.63046	3.84173	1.02446	1.77104	1.09638	1.18844	-0.0241224	1.9809	2.68328	3.02705	1.17515	1.1218		2.68338	2.29752	1.26777	2.36576	1.83859	1.89545			2.1688	1.3912		1.75933		1.67688	-0.197937	1.04849	0.254728	1.19593	1.51359	2.73032	1.66428		0.792523
		66	0.814746	1.28989	1.51196	1.10002	1.17511	1.74042		2.47379	0.34173	2.56229		2.49896	3.60167	1.06039	1.62494	1.11437	1.16793	-0.144586	1.9281	2.48815	2.80279	1.17515	1.09628		2.61461	2.11571	1.23568	2.28942	1.78555	1.81305			2.08202	1.36306		1.73142		1.62054	-0.226245	0.931959	0.218338	1.12721	1.43941	2.65188	1.55224		0.774548
		67	0.717712	1.22539	1.49184	1.1449	1.17511	1.64371		2.25137	0.262857	2.3898		2.26222	3.38556	0.970539	1.47889	0.988531	0.983523	-0.192757	1.84886	2.31736	2.75797	0.892204	1.09628		2.44257	2.13226	1.05917	2.17494	1.66183	1.68121			1.99524	1.34904		1.66162		1.50778	-0.226245	0.800898	0.279013	1.12721	1.291	2.63617	1.45622		0.756517
		68	0.698354	1.13944	1.45148	1.07755	1.05516	1.54699		2.14024	0.157666	2.26664		2.20955	3.31353	0.844703	1.55194	0.916672	1.04499	-0.120464	1.66394	2.24418	2.66825	0.957494	1.04531		2.28775	2.01654	1.05917	2.02233	1.52036	1.49991			1.80005	1.29281		1.53594		1.50778	-0.254509	0.786365	0.206233	1.09969	1.26134	2.46357	1.26419		0.630412
		69	0.640157	1.11792	1.39099	1.03267	0.839325	1.61951		1.94564	0.236539	2.21739		2.13064	3.28949	0.844703	1.35106	0.880688	0.901542	-0.216879	1.5319	2.09781	2.44407	0.826981	0.892338		2.23615	2.00004	1.05917	1.85061	1.55576	1.38452			1.82176	1.13824		1.45216		1.40917	-0.254509	0.800898	0.109169	0.975966	1.23163	2.40079	1.2322		0.648443
		70	0.698354	1.07494	1.41118	0.875494	1.00722	1.59539		2.00129	0.157666	2.11881		1.94655	3.04942	0.754851	1.24156	0.808829	0.901542	-0.361465	1.55834	2.19541	2.26464	0.935775	0.917781		2.11577	1.95045	1.01102	1.79337	1.36125	1.45046			1.64827	1.05393		1.39629		1.39506	-0.268663	0.815475	0.133454	1.01721	1.24648	2.40079	1.2322		0.612437
		71	0.698354	1.01044	1.3507	0.987792	1.07916	1.37783		1.94564	0.0525552	2.14348		1.89397	2.95335	0.808773	1.27806	0.808829	0.840071	-0.409636	1.50546	2.00028	2.26464	0.870485	0.943304		2.09855	1.78514	0.914727	1.698	1.23753	1.41746			1.71334	1.03986		1.34047		1.38095	-0.296927	0.713569	-0.012105	0.975966	1.06841	2.16541	1.18419		0.630412
		72	0.640157	1.0964	1.3507	0.987792	0.935275	1.47447		1.69548	0	2.0449		1.76239	2.80928	0.718922	1.25978	0.718922	0.717131	-0.433758	1.37342	1.90268	2.21981	0.805196	0.790327		1.89213	1.81818	0.850516	1.64076	1.23753	1.26912			1.53979	0.983677		1.25668		1.26823	-0.381763	0.684414	0.0727794	0.879767	1.03874	2.13404	1.05619		0.612437
		73	0.678935	1.01044	1.29021	0.875494	0.983214	1.35364		1.75113	0.10511	1.92174		1.76239	2.68925	0.736859	1.13201	0.718922	0.594254	-0.385513	1.34698	1.9271	2.01801	0.696402	0.662873		1.80614	1.68596	0.850516	1.54538	1.09611	1.25267			1.58321	0.871224		1.1729		1.24006	-0.325191	0.59704	0.0849218	0.893485	1.06841	2.02423	1.04017		0.540369
		74	0.659516	0.924425	1.22973	0.763265	0.839325	1.2328		1.63992	0	1.82316		1.65723	2.66521	0.611078	1.04068	0.593141	0.758153	-0.361465	1.24139	1.73197	1.77138	0.805196	0.764805		1.80614	1.68596	0.8345	1.52628	1.02537	1.08782			1.53979	0.829065		1.11703		1.1414	-0.339345	0.655304	0.0242847	0.866006	1.0536	1.89866	0.880172		0.612437
		75	0.640157	0.881449	1.20955	0.808143	0.863331	1.28112		1.55653	0	1.7985		1.60456	2.64118	0.593086	1.05896	0.575149	0.594254	-0.578344	1.16215	1.63437	1.74893	0.71812	0.611907		1.72015	1.68596	0.8345	1.37366	1.02537	1.00543			1.34466	0.871224		1.13101		1.05685	-0.395874	0.524244	-0.0363523	0.728524	0.979368	1.89866	0.848133		0.486332
		76	0.659516	0.838406	1.22973	0.763265	0.695437	1.2328		1.52871	0.0262371	1.7985		1.52565	2.37707	0.62907	1.16851	0.449368	0.532784	-0.602392	1.18851	1.63437	1.68166	0.631112	0.688316		1.65132	1.55374	0.754223	1.22105	0.954637	1.05487			1.38801	0.800974		1.06121		1.09913	-0.438292	0.495134	-0.109132	0.893485	0.845812	1.85158	0.848133		0.522338
		77	0.60132	0.752453	1.14907	0.830616	0.623492	1.13608		1.36193	0.0262371	1.74925		1.44673	2.40111	0.62907	0.967684	0.431375	0.594254	-0.554222	1.05647	1.63437	1.63684	0.65283	0.63735		1.6341	1.58679	0.706077	1.29733	0.883956	0.972476			1.3663	0.730724		0.94947		1.09913	-0.381763	0.509666	0.0121424	0.687283	0.949704	1.75743	0.768135		0.468302
		78	0.717712	0.816951	1.12895	0.695914	0.743449	1.2086		1.47315	-0.0526362	1.65067		1.42048	2.32908	0.575149	0.93113	0.431375	0.491761	-0.72293	1.03003	1.488	1.47985	0.587541	0.45893		1.47929	1.50415	0.641915	1.20195	0.848561	0.906527			1.23617	0.646406		0.921557		1.01458	-0.452446	0.480557	-0.0363523	0.769764	0.934849	1.66328	0.688138		0.504363
		79	0.60132	0.773908	1.10877	0.718388	0.743449	1.08776		1.27855	-0.105191	1.60142		1.34156	2.20904	0.521227	0.894631	0.485297	0.389332	-0.602392	1.13571	1.56119	1.39021	0.609326	0.560862		1.51373	1.45457	0.657931	1.08747	0.760181	1.02192			1.30124	0.618315		0.94947		1.00051	-0.424182	0.480557	-0.109132	0.769764	0.949704	1.58483	0.576102		0.396289
		80	0.620739	0.924425	1.14907	0.673441	0.671504	1.06357		1.36193	0	1.50285		1.1574	2.06497	0.575149	0.821578	0.341524	0.430291	-0.674685	0.897989	1.51242	1.36776	0.500532	0.586384		1.46212	1.45457	0.609834	1.08747	0.707143	0.906527			1.17111	0.618315		0.893644		0.972301	-0.438292	0.43687	-0.157664	0.701044	0.786484	1.5221	0.608091		0.504363
		81	0.717712	0.816951	0.987811	0.561212	0.575554	1.08776		1.22298	-0.0788733	1.50285		1.23632	2.11297	0.43132	0.858133	0.305539	0.430291	-0.72293	0.897989	1.36606	1.32294	0.609326	0.509896		1.47929	1.40498	0.561688	0.992094	0.707143	0.80763			1.12775	0.646406		0.879666		0.901856	-0.48071	0.43687	-0.145521	0.646085	0.741965	1.49068	0.640129		0.414265
		82	0.659516	0.730932	1.02811	0.628563	0.623492	0.894408		1.27855	-0.157747	1.4536		1.18373	1.9689	0.521227	0.821578	0.287602	0.368821	-0.650637	0.950788	1.43924	1.30049	0.544037	0.45893		1.3933	1.37194	0.593769	0.953896	0.689445	0.758181			1.12775	0.51993		0.767972		0.915962	-0.4666	0.393183	-0.0484947	0.673565	0.756774	1.38087	0.528093		0.504363
		83	0.659516	0.623457	1.04829	0.628563	0.551548	0.966926		1.11186	-0.0526362	1.40435		1.0259	1.99294	0.449312	0.839856	0.323531	0.368821	-0.650637	0.924429	1.24404	1.16595	0.435243	0.433408		1.27292	1.33884	0.577704	0.953896	0.601066	0.692232			0.997622	0.477771		0.781907		0.873686	-0.509018	0.334918	-0.181911	0.632324	0.801293	1.39653	0.496104		0.324222
		84	0.640157	0.730932	1.00799	0.606159	0.59956	0.846014		1.02847	-0.157747	1.28118		1.13107	1.9689	0.43132	0.78508	0.305539	0.327862	-0.771101	0.81875	1.26845	1.16595	0.500532	0.484374		1.27292	1.28925	0.481412	0.820379	0.583423	0.708732			1.04098	0.477771		0.823798		0.887749	-0.4666	0.364073	-0.157664	0.659804	0.801293	1.39653	0.464115		0.414265
		85	0.640157	0.70941	1.00799	0.471457	0.551548	0.894408		1.1396	-0.105191	1.3551		1.10482	1.77683	0.413383	0.657308	0.341524	0.348373	-0.698808	0.84519	1.24404	1.05386	0.522251	0.305953		1.16971	1.3058	0.545623	0.820379	0.565725	0.79113			0.997622	0.505862		0.740059		0.817304	-0.48071	0.364073	-0.194054	0.604845	0.638073	1.30238	0.368098		0.378258
		86	0.562543	0.666434	1.00799	0.606159	0.671504	0.918531		1.05621	-0.0263181	1.40435		0.999569	1.72876	0.503234	0.748582	0.287602	0.245881	-0.843394	0.739511	1.09774	1.03142	0.544037	0.407885		1.2557	1.25621	0.449331	0.782181	0.494989	0.659283			0.954268	0.393453		0.642299		0.817304	-0.509018	0.349496	-0.133416	0.591084	0.72711	1.17686	0.464115		0.360283
		87	0.659516	0.687955	0.967692	0.493861	0.455672	0.749373		0.917259	-0.184065	1.3551		1.0259	1.7528	0.485242	0.712027	0.197695	0.368821	-0.771101	0.739511	1.09774	1.03142	0.435243	0.45893		1.15249	1.22317	0.465396	0.705902	0.494989	0.626335			0.932557	0.435612		0.68419		0.775028	-0.4666	0.305809	-0.169806	0.577323	0.638073	1.17686	0.352078		0.378258
		88	0.620739	0.537438	0.947511	0.516335	0.551548	0.773496		0.889435	-0.0788733	1.20727		1.05223	1.7528	0.359461	0.63903	0.143773	0.266392	-0.698808	0.660272	1.02456	0.919323	0.478747	0.229465		1.15249	1.23967	0.41725	0.80128	0.40661	0.642784			0.997622	0.435612		0.670212		0.789134	-0.5797	0.349496	-0.218301	0.591084	0.712255	1.16115	0.352078		0.378258
		89	0.523765	0.580481	0.907211	0.448984	0.59956	0.725176		0.972822	-0.184065	1.28118		0.920654	1.53669	0.359461	0.602532	0.143773	0.184411	-0.746978	0.686712	1.02456	0.8745	0.478747	0.331397		1.04928	1.19008	0.41725	0.725001	0.371269	0.576886			0.867492	0.421545		0.600408		0.775028	-0.565546	0.320386	-0.157664	0.549844	0.638073	1.17686	0.208053		0.306246
		90	0.543124	0.558959	0.92733	0.493861	0.40766	0.773496		0.861696	-0.157747	1.15794		0.815487	1.60873	0.43132	0.620753	0.179758	0.348373	-0.843394	0.765951	1.00014	0.762338	0.369953	0.280431		1.18687	1.12399	0.401185	0.686803	0.353571	0.510937			0.910846	0.365362		0.558517		0.760965	-0.523128	0.276699	-0.266833	0.536083	0.593554	1.12978	0.272081		0.378258
		91	0.562543	0.580481	0.866849	0.493861	0.431666	0.797693		0.861696	-0.157747	1.23186		0.815487	1.51273	0.341469	0.63903	0.179758	0.163963	-0.867516	0.739511	0.975723	0.784784	0.456961	0.305953		1.10088	1.17358	0.353039	0.667763	0.388912	0.560386			0.824137	0.309136		0.544539		0.704583	-0.523128	0.247544	-0.254691	0.508603	0.697446	1.0827	0.272081		0.324222
		92	0.678935	0.644979	0.84673	0.471457	0.50361	0.846014		0.778309	-0.157747	1.25652		0.946986	1.46466	0.377398	0.620753	0.143773	0.12294	-0.867516	0.660272	1.04891	0.80723	0.326382	0.305953		1.10088	1.17358	0.401185	0.648664	0.353571	0.527437			0.737361	0.281044		0.544539		0.662307	-0.593854	0.305809	-0.0606371	0.481124	0.623263	1.09841	0.272081		0.342252
		93	0.543124	0.558959	0.826549	0.381633	0.40766	0.749373		0.861696	-0.184065	1.10869		0.841738	1.4407	0.287547	0.511202	0.161766	0.245881	-0.843394	0.686712	0.90254	0.739961	0.348167	0.356919		0.963285	1.17358	0.336973	0.591425	0.335874	0.510937			0.824137	0.323203		0.530604		0.634138	-0.551436	0.291231	-0.254691	0.549844	0.593554	1.0827	0.208053		0.324222
		94	0.678935	0.537438	0.866849	0.471457	0.551548	0.725176		0.833872	-0.131509	1.25652		0.710239	1.34463	0.323476	0.565977	0.107844	0.245881	-0.819271	0.686712	0.951379	0.582977	0.326382	0.280431		0.911679	1.10745	0.288827	0.534187	0.353571	0.576886			0.780716	0.309136		0.474735		0.620031	-0.551436	0.320386	-0.29108	0.426122	0.459997	1.01992	0.208053		0.360283
		95	0.640157	0.558959	0.866849	0.359159	0.359721	0.604338		0.667098	-0.157747	1.08403		0.815487	1.34463	0.233625	0.620753	0.143773	0.143451	-0.915687	0.686712	0.951379	0.493261	0.456961	0.280431		0.87724	1.05786	0.272812	0.515087	0.335874	0.445039			0.737361	0.238885		0.502648		0.662307	-0.565546	0.247544	-0.303223	0.467363	0.593554	0.941476	0.128055		0.342252
		96	0.581961	0.515983	0.866849	0.448984	0.431666	0.725176		0.750485	-0.23662	1.10869		0.736571	1.32059	0.269554	0.474703	0.179758	0.143451	-0.771101	0.660272	0.829357	0.6278	0.348167	0.17842		0.946065	1.05786	0.336973	0.496047	0.229797	0.477988			0.802427	0.25291		0.474735		0.577755	-0.622118	0.233012	-0.303223	0.522364	0.638073	0.925816	0.192034		0.288215
		97	0.659516	0.623457	0.826549	0.336755	0.359721	0.652658		0.833872	-0.184065	1.03478		0.657656	1.32059	0.251617	0.492981	0.125836	0.12294	-0.939809	0.633913	0.951379	0.582977	0.369953	0.305953		0.860074	0.991722	0.272812	0.41971	0.353571	0.329642			0.694007	0.25291		0.502648		0.620031	-0.593854	0.203902	-0.194054	0.453602	0.489707	0.957184	0.176064		0.288215
		98	0.60132	0.47294	0.78625	0.359159	0.431666	0.628461		0.667098	-0.184065	1.08403		0.657656	1.22459	0.197695	0.547756	0.161766	0.184411	-0.963857	0.686712	0.90254	0.470884	0.239373	0.152977		0.825635	1.04131	0.320958	0.476948	0.247495	0.461488			0.759072	0.1405		0.446822		0.634138	-0.551436	0.233012	-0.303223	0.398643	0.474852	0.910108	0.0640277		0.234179
		99	0.678935	0.537438	0.84673	0.336755	0.383727	0.652658		0.639273	-0.210383	1.03478		0.657656	1.29663	0.251617	0.456426	0.0539219	0.163963	-0.963857	0.528234	0.926959	0.650246	0.282878	0.17842		0.87724	1.04131	0.240681	0.457849	0.176758	0.477988			0.650652	0.224818		0.432844		0.549586	-0.593854	0.189325	-0.266833	0.508603	0.474852	0.8944	0.112036		0.360283
		100	0.60132	0.580481	0.725769	0.269404	0.40766	0.604338		0.667098	-0.210383	1.01012		0.762823	1.20056	0.179703	0.492981	0.0179924	0.102492	-0.915687	0.475435	0.829357	0.470884	0.239373	0.305953		0.87724	1.00827	0.272812	0.41971	0.229797	0.39559			0.672296	0.196727		0.460757		0.591862	-0.593854	0.233012	-0.29108	0.384882	0.504516	0.863032	0.0480085		0.378258
		101	0.659516	0.558959	0.866849	0.359159	0.335789	0.507623		0.639273	-0.157747	1.05944		0.631324	1.08052	0.16171	0.365152	0.0539219	0.102492	-0.891564	0.554674	0.780593	0.381169	0.304663	0.127454		0.89446	1.04131	0.288827	0.41971	0.159115	0.362591			0.650652	0.196727		0.418866		0.577755	-0.607965	0.262122	-0.230443	0.536083	0.504516	0.831664	0.160045		0.270185
		102	0.640157	0.451485	0.78625	0.404106	0.50361	0.628461		0.667098	-0.210383	1.08403		0.657656	1.15256	0.16171	0.456426	0.0719143	0.143451	-0.843394	0.581033	0.756174	0.425992	0.500532	0.152977		0.860074	0.942133	0.288827	0.457849	0.212154	0.379091			0.607231	0.210794		0.390953		0.577755	-0.636272	0.160215	-0.29108	0.371121	0.489707	0.831664	0.112036		0.216148
		103	0.620739	0.515983	0.78625	0.404106	0.263845	0.53182		0.722661	-0.23662	1.01012		0.604992	1.15256	0.251617	0.547756	0	0.184411	-0.939809	0.396196	0.853776	0.425992	0.326382	0.17842		0.860074	0.942133	0.2086	0.476948	0.12372	0.280193			0.650652	0.168635		0.376975		0.549586	-0.5797	0.160215	-0.32747	0.384882	0.356151	0.784587	-0.01597		0.306246
		104	0.698354	0.537438	0.766069	0.269404	0.287777	0.53182		0.58371	-0.210383	1.03478		0.578741	1.00849	0.179703	0.438205	0.0179924	0.102492	-0.939809	0.528234	0.756174	0.3139	0.391671	0.229465		0.808468	0.909091	0.240681	0.41971	0.141418	0.296693			0.672296	0.154568		0.376975		0.535479	-0.494864	0.160215	-0.278975	0.467363	0.56389	0.706095	0		0.288215
		105	0.60132	0.558959	0.78625	0.404106	0.263845	0.652658		0.639273	-0.210383	1.05944		0.578741	1.00849	0.251617	0.511202	0.0359295	0.0614702	-0.963857	0.422554	0.682991	0.291523	0.348167	0.101932		0.808468	1.00827	0.2086	0.41971	0.12372	0.346142			0.607231	0.1405		0.36304		0.493204	-0.650383	0.131061	-0.339612	0.412361	0.504516	0.753171	0.0160193		0.288215
		106	0.698354	0.47294	0.745888	0.269404	0.359721	0.555943		0.58371	-0.315493	0.886956		0.499825	1.10448	0.251617	0.419928	0.0719143	0.0205111	-1.06027	0.475435	0.658647	0.269077	0.239373	0.0764883		0.688038	0.95868	0.272812	0.400611	0.106077	0.247244			0.607231	0.196727		0.349062		0.620031	-0.664537	0.218435	-0.218301	0.343642	0.489707	0.768879	-0.0319892		0.324222
		107	0.640157	0.515983	0.725769	0.404106	0.40766	0.4835		0.528148	-0.262938	0.936206		0.657656	1.00849	0.251617	0.438205	-0.0539219	0.0819813	-0.963857	0.369755	0.756174	0.3139	0.282878	0.280431		0.756863	0.991722	0.240681	0.41971	0.159115	0.329642			0.585587	0.1405		0.307171		0.521373	-0.636272	0.0873739	-0.278975	0.536083	0.37096	0.737511	0.0320385		0.288215
		108	0.678935	0.47294	0.685407	0.246931	0.239839	0.604338		0.500323	-0.289256	0.985532		0.499825	1.05649	0.197695	0.419928	-0.0179371	0	-1.06027	0.501794	0.682991	0.246631	0.304663	0.152977		0.722477	0.95868	0.2086	0.362471	0.0706816	0.329642			0.520522	0.112409		0.335084		0.465034	-0.551436	0.131061	-0.376002	0.329881	0.37096	0.706095	-0.0480085		0.234179
		109	0.659516	0.429964	0.705588	0.359159	0.335789	0.435105		0.528148	-0.262938	0.911619		0.631324	0.984451	0.251617	0.328654	0	0.12294	-1.06027	0.501794	0.682991	0.3139	0.326382	0.101932		0.739643	0.892545	0.112308	0.286134	0.229797	0.313142			0.607231	0.154568		0.36304		0.450928	-0.664537	0.160215	-0.303223	0.384882	0.56389	0.706095	-0.0319892		0.216148
		110	0.581961	0.343944	0.685407	0.336755	0.311783	0.4835		0.472499	-0.184065	1.01012		0.631324	0.912416	0.16171	0.365152	-0.0179371	0.0819813	-1.06027	0.422554	0.73183	0.134538	0.413457	0.152977		0.670871	0.843007	0.160454	0.267093	0.0883792	0.230744			0.563876	0.0983417		0.349062		0.479097	-0.622118	0.203902	-0.376002	0.384882	0.415478	0.706095	-0.0959676		0.198172
		111	0.60132	0.408442	0.725769	0.314282	0.311783	0.555943		0.44476	-0.341811	0.837706		0.552408	1.00849	0.197695	0.383429	0	-0.0409591	-0.867516	0.396196	0.658647	0.224254	0.304663	0.101932		0.722477	0.876049	0.240681	0.305233	0.12372	0.197795			0.563876	0.112409		0.237368		0.549586	-0.636272	0.101951	-0.206196	0.357403	0.459997	0.706095	-0.0480085		0.252209
		112	0.60132	0.343944	0.685407	0.224457	0.215833	0.410983		0.500323	-0.210383	0.837706		0.526076	0.912416	0.143773	0.346875	-0.0539219	0.0819813	-1.03615	0.422554	0.73183	0.201808	0.282878	0.050966		0.739643	0.876049	0.112308	0.305233	0.0883792	0.247244			0.585587	0.0702502		0.279259		0.465034	-0.664537	0.0873739	-0.339612	0.316162	0.37096	0.659019	-0.0959676		0.288215
		113	0.698354	0.47294	0.645107	0.42651	0.287777	0.53182		0.333549	-0.262938	0.837706		0.526076	0.768347	0.143773	0.383429	-0.0179371	0.12294	-1.03615	0.316956	0.658647	0.246631	0.261092	0.101932		0.688038	0.876049	0.176519	0.324332	0.106077	0.197795			0.498811	0.0561829		0.36304		0.408652	-0.706955	0.116528	-0.400249	0.412361	0.459997	0.643359	-0.111987		0.180142
		114	0.620739	0.451485	0.665288	0.314282	0.287777	0.459303		0.472499	-0.262938	0.837706		0.473493	0.792383	0.071859	0.346875	-0.107844	0.0205111	-1.15661	0.343315	0.780593	0.246631	0.239373	0.127454		0.670871	0.859503	0.144389	0.343372	0.0706816	0.313142			0.542166	0.0843176		0.22339		0.479097	-0.650383	0.160215	-0.339612	0.343642	0.37096	0.627651	-0.0799977		0.216148
		115	0.640157	0.451485	0.705588	0.269404	0.287777	0.459303		0.361373	-0.23662	0.911619		0.447161	0.960415	0.143773	0.40165	0	-0.0614702	-1.06027	0.316956	0.682991	0.112092	0.239373	0.0254438		0.670871	0.809914	0.160454	0.286134	0	0.230744			0.520522	0.1405		0.251346		0.465034	-0.622118	0.145638	-0.339612	0.343642	0.356151	0.580574	-0.0480085		0.252209
		116	0.698354	0.300968	0.645107	0.202053	0.167895	0.459303		0.389112	-0.210383	0.813043		0.473493	0.768347	0.0898514	0.40165	-0.0898514	0	-0.939809	0.343315	0.634227	0.134538	0.348167	0.127454		0.688038	0.793418	0.160454	0.267093	0.0706816	0.148346			0.412035	0.0843176		0.251346		0.479097	-0.593854	0.0582642	-0.339612	0.329881	0.400669	0.643359	-0.0959676		0.234179
		117	0.659516	0.365466	0.665288	0.224457	0.263845	0.435105		0.44476	-0.289256	0.78838		0.368245	0.864418	0.0898514	0.365152	-0.0359295	0.102492	-0.915687	0.290516	0.70741	0.269077	0.195802	0.050966		0.56766	0.876049	0.112308	0.286134	0.0353408	0.214244			0.455457	0.0421588		0.22339		0.422758	-0.664537	0.101951	-0.36386	0.2474	0.356151	0.596282	-0.143976		0.270185
		118	0.717712	0.408442	0.685407	0.269404	0.239839	0.459303		0.333549	-0.315493	0.862293		0.368245	0.864418	0.107788	0.310377	-0.0359295	0.0614702	-1.06027	0.237717	0.585464	0.156984	0.217588	0		0.636432	0.760325	0.0962428	0.228895	0.0176976	0.230744			0.368681	0.0140241		0.251346		0.408652	-0.692801	0.101951	-0.388144	0.439883	0.504516	0.611942	-0.159995		0.216148
		119	0.698354	0.408442	0.665288	0.134702	0.287777	0.459303		0.416936	-0.262938	0.862293		0.552408	0.768347	0.071859	0.383429	0.0179924	0.0614702	-1.03615	0.396196	0.756174	0.112092	0.282878	0.101932		0.550441	0.876049	0.144389	0.190756	0.0706816	0.197795			0.34697	0.0561829		0.181499		0.408652	-0.664537	0.131061	-0.36386	0.233681	0.385814	0.580574	-0.0959676		0.270185
		120	0.717712	0.429964	0.665288	0.246931	0.287777	0.386785		0.333549	-0.315493	0.837706		0.473493	0.768347	0.143773	0.237324	-0.0898514	0	-1.03615	0.343315	0.609808	0.0897153	0.261092	0.050966		0.653652	0.809914	0.160454	0.228895	0.0530384	0.197795			0.368681	0.0421588		0.195477		0.436821	-0.664537	0.0582642	-0.376002	0.329881	0.385814	0.533498	-0.0639784		0.180142
Figure 6D-F (SOL, Lower)	SOL Force frequency	1 Hz			36.296					37.433	43.732	40.582	37.238	36.427	30.875	46.037	41.166	40.972	43.861	36.784	34.836	37.79	45.128	29.317	32.628				49.738					44.056	39.835	54.445	52.303	52.4		50.841	38.862	42.108	52.529	39.511	45.614	40.518	32.239
		20 Hz			103.533					111.974	119.539	96.358	96.877	116.779	80.126	109.474	115.254	79.898	102.039	122.656	117.721	95.936	148.011	94.183	93.242				104.637					119.084	79.963	125.837	121.422	112.266		108.501	78.892	98.338	113.143	103.533	94.053	126.648	97.299
		50 Hz			183.659					178.951	214.046	202.586	184.925	182.522	167.588	243.201	218.559	208.819	236.48	209.469	196.515	180.055	228.169	193.171	181.71				246.188					187.262	154.472	288.198	269.562	231.578		279.497	205.768	212.261	254.109	230.376	250.116	236.805	198.853
		100 Hz			210.345					198.462	246.642	234.792	212.716	207.229	197.229	281.25	254.661	256.252	279.237	240.051	220.994	217.553	257.096	233.104	207.164				291.575					205.962	181.776	345.565	314.82	269.596		331.215	253.492	263.491	301.963	270.569	299.821	274.79	252.453
		120 Hz			214.988					200.897	246.609	243.526	223.169	209.436	203.041	292.679	267.128	263.881	286.152	244.239	231.447	220.767	264.465	238.493	209.728				296.542					214.111	190.898	348.908	319.592	281.218		337.124	257.486	275.958	305.113	278.653	310.177	280.179	265.148
		150 Hz			218.332					209.923	256.089	243.363	225.019	216.643	208.527	303.879	275.017	272.225	291.217	253.849	237.097	224.435	268.783	244.467	207.716				305.47					216.611	195.735	358.454	326.085	286.964		344.624	264.595	285.763	305.567	285.536	320.404	288.88	272.615
		200 Hz			221.286					206.32	261.122	249.467	230.149	219.046	208.755	308.651	275.276	269.497	291.12	255.895	247.129	229.208	270.375	245.83	202.878				310.21					217.943	198.982	363.908	324.398	292.093		348.714	270.763	294.789	310.924	290.081	323.293	289.237	277.745
		Length			13.34					11.98	13.35	13.16	12.32	12.81	11.71	13.55	13.89	12.51	13.56	13.16	12.58	12.367	12.86	12.3	12.82				13.15					12.56	13.07	13.57	13.16	13.03		12.97	12.67	13.5	14.01	13.56	13.61	13.16	12.68
		Mass			8.3					6.4	7.3	7.6	6.7	6.2	6.2	10.3	10.2	9.3	9.1	7.3	7.6	6.9	8.6	7.7	5.8				11.1					6.8	7	12.6	11.3	10.8		12.7	9.9	10.5	11.4	10.3	11.8	8.3	8.5
		Peak			221.286					209.923	261.122	249.467	230.149	219.046	208.755	308.651	275.276	272.225	291.217	255.895	247.129	229.208	270.375	245.83	209.728				310.21					217.943	198.982	363.908	326.085	292.093		348.714	270.763	294.789	310.924	290.081	323.293	289.237	277.745
		Peak (normalised to sex-specific young WT			1					0.913727	1.13658	1.08585	1.00176	0.953437	0.908643	1.39481	1.24398	1.2302	1.31602	1.11383	1.07567	0.997668	1.17686	1.07002	0.912878				1.40185					0.948636	0.866104	1.64451	1.47359	1.31998		1.57585	1.22359	1.33216	1.40508	1.31089	1.46097	1.25896	1.20893
	SOL Specific force frequency (kN.m2)	1 Hz			43.9037					52.7346	60.1897	52.8859	51.5331	56.6428	43.887	45.5799	42.1896	41.4788	49.1882	49.9064	43.397	50.9749	50.787	35.245	54.2769				44.3461					61.2421	55.9766	44.1298	45.8425	47.5791		39.0764	37.4309	40.7449	48.5844	39.1476	39.5948	48.3493	36.1948
		20 Hz			125.234					157.746	164.525	125.572	134.067	181.588	113.895	108.387	118.12	80.8862	114.432	166.413	146.651	129.408	166.572	113.227	155.109				93.2937					165.538	112.365	101.996	106.424	101.937		83.3939	75.9869	95.1547	104.647	102.581	81.6419	151.126	109.238
		50 Hz			222.154					252.101	294.598	264.007	255.915	283.816	238.217	240.786	223.993	211.402	265.202	284.195	244.809	242.876	256.781	232.231	302.276				219.5					260.312	217.066	233.596	236.266	210.272		214.821	198.191	205.39	235.027	228.257	217.111	282.574	223.253
		100 Hz			254.433					279.588	339.461	305.978	294.375	322.235	280.35	278.457	260.993	259.421	313.152	325.687	275.304	293.457	289.336	280.239	344.618				259.966					286.307	255.434	280.094	275.933	244.793		254.572	244.157	254.961	279.287	268.08	260.257	327.901	283.43
		120 Hz			260.05					283.018	339.415	317.36	308.84	325.666	288.611	289.773	273.77	267.145	320.907	331.369	288.325	297.792	297.629	286.718	348.884				264.395					297.635	268.252	282.803	280.116	255.345		259.114	248.004	267.025	282.201	276.09	269.246	334.332	297.682
		150 Hz			264.094					295.734	352.463	317.147	311.401	336.873	296.409	300.862	281.855	275.592	326.587	344.408	295.364	302.74	302.488	293.899	345.537				272.355					301.11	275.049	290.541	285.807	260.563		264.878	254.852	276.512	282.621	282.91	278.124	344.714	306.065
		200 Hz			267.668					290.658	359.39	325.102	318.5	340.61	296.733	305.586	282.12	272.83	326.478	347.183	307.861	309.178	304.28	295.538	337.489				276.581					302.962	279.612	294.961	284.328	265.22		268.022	260.792	285.246	287.575	287.413	280.632	345.14	311.825
		Peak Specific Force			267.668					295.734	359.39	325.102	318.5	340.61	296.733	305.586	282.12	275.592	326.587	347.183	307.861	309.178	304.28	295.538	348.884				276.581					302.962	279.612	294.961	285.807	265.22		268.022	260.792	285.246	287.575	287.413	280.632	345.14	311.825
	SOL Fatigue (SPo)	0			272.119					301.535	352.501	322.732		342.25	300.378	310.623	285.598	272.908	319.706	350.193	308.724	312.499	306.325	297.041	353.754				272.601					305.954	277.346	288.124	283.531	263.029		266.691	256.619	273.334	293.831	295.513	286.428	344.198	314.612
		5			266.536					307.13	346.886	320.327		332.238	292.694	299.528	274.873	264.899	321.539	343.424	301.269	310.434	295.133	286.522	342.881				259.652					308.564	272.358	272.87	277.247	260.499		257.063	253.69	281.963	287.135	286.324	275.761	335.281	309.205
		10			259.925					303.662	338.262	313.565		323.302	282.057	285.01	263.444	252.946	308.541	333.587	292.843	304.719	285.755	275.672	330.846				249.14					302.284	260.01	259.875	266.898	253.547		248.005	247.832	270.486	277.786	276.122	264.958	322.567	301.114
		15			255.527					299.767	330.025	309.884		314.316	274.304	272.618	255.497	245.447	300.373	326.348	286.014	298.033	280.268	265.758	305.508				242.328					298.756	251.441	251.095	259.737	250.422		241.551	239.54	261.13	269.904	264.108	256.786	312.024	296.928
		20			251.691					289.842	304.898	306.344		271.7	266.182	248.013	248.554	238.863	293.631	315.006	266.588	270.706	273.253	242.106	260.502				236.901					295.326	230.706	231.736	254.269	248.079		236.614	224.327	252.344	263.093	268.691	246.33	290.632	293.459
		25			240.898					274.314	283.517	301.838		251.852	257.668	198.11	239.421	231.435	282.709	300.507	247.849	257.897	261.635	218.642	247.702				230.248					292.942	208.01	208.075	245.026	245.548		229.889	211.392	240.768	251.327	263.287	231.493	262.829	286.82
		30			222.533					256.904	266.835	292.897		243.606	249.577	164.767	224.853	220.638	263.892	288.717	240.845	246.24	245.729	208.325	247				220.435					285.367	190.917	193.47	232.681	242.119		221.505	201.693	226.197	235.102	253.428	217.881	251.879	275.818
		35			210.608					234.012	254.175	278.012		239.644	241.855	153.158	209.514	207.968	247.101	279.342	238.048	229.314	234.798	205.014	245.776				209.99					275.168	180.5	184.448	220.032	237.845		210.538	194.667	213.756	219.878	243.333	207.651	247.004	264.974
		40			200.437					214.826	242.244	259.064		234.999	235.055	149.654	199.333	196.371	231.997	274.754	236.713	215.877	227.734	204.35	241.861				198.388					264.773	175.543	177.137	208.996	230.898		198.186	188.101	200.463	208.452	234.241	198.966	242.917	255.273
		45			192.628					203.163	231.468	240.85		229.749	227.61	148.052	193.427	185.672	217.343	271.34	235.008	209.484	219.562	203.023	235.794				186.192					250.963	170.083	171.844	200.185	221.793		185.826	182.894	188.415	200.09	226.188	192.001	238.487	247.764
	SOL Twitch Parameters	Time-to-Peak			28.3885					28.1421	28.3422	24.5978	27.9257	28.612	26.167	24.7381	26.08	23.3606	25.9486	31.6807	30.2531	27.4523	32.6532	26.6085	29.1075				22.198					27.6464	23.6907	24.8634	25.6397	24.332		23.1079	24.6335	23.453	24.5081	26.3261	23.2498	28.5187	26.2977
		1/2 RT			32.0023					34.563	33.0059	29.8942	29.3995	38.3344	29.4827	26.3674	32.5326	27.1123	25.5759	36.0123	36.3441	31.6187	37.4398	29.7338	28.1636				26.2203					29.5015	30.7166	27.2762	26.1253	27.287		23.2984	25.391	26.0406	26.2544	31.1731	22.6278	34.494	26.941
		Peak Specific Twitch Force			43.826					52.7346	60.4121	52.5052	51.6232	56.8944	43.9792	45.6114	42.2234	41.3798	49.2611	49.9499	43.3966	51.0187	51.0786	35.2444	53.3588				44.3167					61.1517	54.6542	44.0772	45.8988	47.7261		38.9269	37.3992	39.8652	48.6749	36.7992	39.5105	47.4961	35.2101
		0			0					0	0	0	0	0	0	0	0	0	0	0	0	0	0	0	0				0					0	0	0	0	0		0	0	0	0	0	0	0	0
		1			1.06034					0.914716	1.65325	1.43846	0.269581	0.858187	0.322952	1.41432	1.13135	0.591628	0.473255	0.39644	0.121336	0.0875436	0.255803	0.624425	0.702166				2.40249					1.71496	1.04927	1.34209	0.796807	0.766441		0.848381	0.469067	1.25656	0.510456	0.48252	0.450947	0.65869	1.05702
		2			4.12341					3.65901	6.79191	5.79631	3.10004	3.88711	3.50727	5.14292	4.49188	3.38536	3.09466	2.64293	1.94138	2.58382	2.88642	2.84923	3.78048				7.32337					6.31827	5.01829	5.52609	4.06914	3.65533		3.81779	2.53286	4.61791	3.21294	2.12299	2.90273	3.71921	4.19172
		3			8.01118					8.46137	12.4219	11.0849	7.86254	9.08693	8.07593	9.73943	8.45134	7.52666	7.60942	6.51914	5.25782	7.13824	7.27087	6.04974	8.69514				12.3311					12.3657	11.0403	10.2891	8.90661	8.19504		7.91013	6.19149	8.79613	8.07748	5.27542	6.7636	8.56178	7.8002
		4			12.0954					12.9435	18.1861	16.0773	12.8945	14.2362	12.7368	14.4003	12.7103	12.0295	12.8522	11.056	9.30215	12.3059	11.8014	9.36722	13.9339				16.8178					18.4132	17.1079	14.8678	13.4595	13.118		11.8278	10.0689	12.6287	13.2122	8.68507	10.8781	13.5206	11.518
		5			15.7082					17.5172	23.1907	20.7736	17.612	19.3349	16.9825	18.386	16.3037	16.2036	17.6582	15.1524	13.1444	17.0792	16.2954	12.3335	18.2543				20.8702					23.6483	22.4456	18.6571	17.4433	17.7757		15.5458	13.6964	16.3043	17.8966	12.127	14.6544	17.5883	14.4704
		6			19.0856					21.4963	27.659	24.9199	21.8803	23.727	20.5359	21.7289	19.6644	19.7532	21.5904	18.8964	16.663	21.0644	19.9126	15.1828	22.2509				24.0833					28.387	27.3272	21.9465	21.114	21.8732		18.7648	16.8859	19.5714	22.0104	15.2472	17.9235	21.3849	17.2041
		7			21.8737					24.8351	31.5019	28.3469	25.6993	27.5637	23.5817	24.8146	22.4925	22.9085	25.3041	22.4203	19.656	25.0933	23.4567	17.7589	25.5453				27.0647					32.5841	31.5242	24.7358	24.2726	25.2633		21.5346	19.5126	22.0531	25.4635	17.8206	21.0234	24.4066	19.3911
		8			24.5441					28.3569	35.2107	31.6046	28.8443	31.249	26.3506	27.5468	24.9214	25.5707	28.2896	25.1952	22.4466	28.3779	26.4162	19.7104	28.7317				29.7567					36.1495	34.9915	27.2357	26.9758	28.388		24.0298	22.0455	24.5977	28.7365	20.394	23.7007	27.041	21.3593
		9			26.7433					31.2383	37.9809	34.3547	31.6748	34.278	28.7502	29.9255	27.1175	27.8714	31.1295	27.9703	24.7115	31.312	28.9372	21.74	31.378				32.0724					39.444	38.1849	29.5778	29.4515	31.2181		26.0511	24.0781	26.6397	31.2589	22.3883	25.6452	29.7141	23.1453
		10			28.8247					33.9368	40.8854	36.9356	34.2806	37.2564	30.7808	32.0791	29.1471	30.0735	33.5326	30.3488	26.9762	33.7643	31.3121	23.4573	34.0243				34.0118					42.0164	41.0135	31.6303	31.5857	33.5174		28.1721	25.9229	28.556	34.0215	24.4469	27.7307	31.9224	24.8584
		11			30.7096					36.2693	43.2537	39.2203	36.5271	39.4273	32.8575	33.847	31.0436	31.9141	35.6078	32.5512	28.6345	36.3044	33.4312	25.2136	36.0766				35.6038					44.7243	43.477	33.367	33.5206	35.6693		29.7691	27.5177	30.1581	35.7631	25.7658	29.3934	33.9756	26.1706
		12			32.2019					38.0531	45.4878	41.2934	38.6388	41.699	34.2418	35.6148	32.541	33.2946	37.6832	34.4452	30.4545	38.275	35.4043	26.4236	38.0748				37.3117					47.071	45.3018	34.9986	35.171	37.5854		31.2912	28.9562	31.4775	37.865	27.5029	31.1406	35.4864	27.5921
		13			33.8905					40.2027	47.3645	42.9857	40.2561	43.7688	35.857	37.222	34.0715	34.6749	39.4308	36.2512	32.1127	39.9392	37.1215	27.8677	40.0191				38.7879					49.0116	47.2179	36.5248	36.7645	39.2952		32.8383	30.4884	33.0797	39.4864	28.9825	32.6625	36.9974	28.4305
		14			35.1864					41.9407	49.2412	44.678	42.0084	45.7377	37.1953	38.6363	35.3692	35.9897	40.9235	38.1012	33.4069	41.6908	38.7656	28.8434	42.0173				39.9747					50.9071	48.6321	37.8931	38.3012	40.7986		33.8365	31.5516	34.2421	41.0179	30.2692	33.7615	38.6632	29.5604
		15			36.5609					43.4957	50.8498	46.1166	43.6259	47.2017	38.3029	39.8256	36.5669	37.2058	42.4163	39.5108	34.9438	43.136	40.1906	29.8582	43.3676				40.7852					52.5317	50.1377	38.9984	39.5816	42.0957		34.9843	32.4897	35.1216	42.4292	31.1055	34.8324	39.8254	30.5446
		16			37.8569					44.9593	52.2796	47.5551	44.794	48.6152	39.3182	40.9506	37.6317	38.0274	43.7271	40.8762	35.874	44.3622	41.6155	30.834	44.7718				41.7984					54.0663	51.1414	39.9984	40.7768	43.4517		35.9325	33.3965	36.3154	43.5102	32.1028	35.7342	41.0264	31.3829
		17			38.6029					46.057	53.8883	48.7397	45.9172	49.8773	40.1488	41.9149	38.4968	38.9477	44.7829	41.8893	37.1277	45.7199	42.8943	31.6537	45.9598				42.522					55.2847	52.2362	41.1036	41.7443	44.3656		36.8807	34.2721	37.1322	44.7714	33.0034	36.7488	41.8787	31.9296
		18			39.6633					47.3376	54.916	49.8398	47.0405	50.9374	41.1179	42.8149	39.362	39.5394	45.7659	43.2107	37.9771	46.5957	43.8808	32.3562	47.094				43.072					56.5033	52.9206	41.8667	42.6263	45.3089		37.4547	35.1476	37.8233	45.492	33.6789	37.5378	43.0022	32.5128
		19			40.4487					48.4811	56.1225	50.3474	48.0288	52.0481	41.764	43.5864	40.1604	40.2624	46.6397	44.0917	39.0286	47.5591	45.0134	32.8245	48.1741				43.5351					57.767	53.3768	42.4193	43.5085	45.9279		37.9038	35.773	38.2946	46.6631	34.3223	38.1579	43.9707	33.1689
		20			41.1163					49.35	57.0609	51.3206	48.9724	52.9568	42.2255	44.0364	40.4932	40.6897	47.4043	45.1929	39.6758	48.6101	45.9269	33.488	49.1463				44.0272					58.3988	53.8786	42.814	44.1345	46.6649		38.3779	36.1796	38.86	46.8733	35.03	38.3833	44.5906	33.752
		21			41.7838					50.0361	57.7311	51.7437	49.8709	53.8655	42.7331	44.5507	41.0588	41.0183	48.1325	45.9417	40.5252	49.2232	46.5846	33.9955	50.0644				44.1719					59.2112	54.198	43.314	44.5898	46.9892		38.6524	36.5548	39.3626	47.8041	35.6089	39.0315	45.0941	34.0072
		22			42.2944					50.768	58.446	52.336	50.3203	54.5722	43.1947	45.065	41.4248	41.1169	48.4602	46.5584	41.2127	49.7926	47.2787	34.4639	50.6584				44.3167					59.888	54.2892	43.6035	44.9597	47.4609		38.8021	36.8988	39.5826	47.9843	35.8984	39.1724	45.7915	34.3717
		23			42.6872					51.2252	58.9822	52.336	50.4999	54.9761	43.5638	45.2257	41.7576	41.3798	48.9335	47.3512	41.4957	50.1429	48.1556	34.7761	51.3065				44.2008					60.2491	54.4261	43.8403	45.4719	47.6082		38.9269	37.0864	39.8339	48.3446	36.2201	39.5105	46.1789	34.6268
		24			43.0405					51.9113	59.4291	52.4629	50.9043	55.6324	43.7945	45.4186	42.0902	41.1826	49.0791	47.8357	41.9002	50.5809	48.7402	35.0103	51.9546				43.9693					60.7004	54.6542	44.0245	45.728	47.7261		38.8271	37.1802	39.771	48.2846	36.5418	39.2288	46.7213	34.9914
		25			43.3154					52.1857	59.9652	52.4629	51.3536	55.8848	43.8561	45.3543	42.057	41.0512	49.2611	48.4083	42.4259	50.6246	49.1786	35.1274	52.4407				43.7956					60.7907	54.4716	44.0772	45.8703	47.6377		38.7272	37.3992	39.7082	48.6749	36.767	39.1724	47.1086	35.1007
		26			43.3939					52.3687	60.278	52.5052	51.3536	56.1877	43.9176	45.6114	42.1569	40.9854	49.1519	48.981	42.6282	50.7123	49.5075	35.1274	52.8188				43.5641					61.1517	54.198	43.9719	45.8988	47.4609		38.3779	37.2115	39.8652	48.4648	36.7777	39.1724	47.1474	35.2101
		27			43.5511					52.643	60.3228	52.2937	51.6232	56.8439	43.9792	45.3543	42.2234	40.7883	49.1883	49.3333	42.9518	50.8874	49.9459	35.2444	53.0888				43.1299					61.1066	53.833	43.814	45.8134	47.3134		38.1034	36.8988	39.5197	48.1945	36.7884	38.8624	47.2636	34.9184
		28			43.5904					52.5974	60.4121	51.8706	51.4884	56.743	43.8253	44.9043	42.0902	40.3939	48.9335	49.5536	43.1944	51.0187	50.2382	35.2444	53.3588				42.4062					61.1517	53.5137	43.5509	45.6142	46.9007		37.779	36.5548	39.1427	48.1344	36.7992	38.3551	47.4186	35.0642
		29			43.826					52.7346	60.3674	51.3629	51.6232	56.6924	43.6715	44.6471	41.9239	39.9009	48.6786	49.7297	43.2753	50.756	50.6036	35.0493	53.2868				41.8562					61.1066	53.0574	43.2351	45.3012	46.3701		37.1552	36.0858	38.5459	47.5339	36.4452	37.6788	47.4961	34.7362
		30			43.4726					52.643	60.278	50.8552	51.4884	56.8944	43.5176	44.1328	41.7576	39.6051	48.4237	49.7297	43.3562	50.5809	50.7132	34.8151	53.2148				41.1615					60.7907	52.4188	42.814	45.1304	45.7805		36.4566	35.6167	38.2317	47.2336	36.2522	37.1997	47.3024	34.554
		31			43.2369					52.1857	60.144	50.1783	51.0841	56.8439	43.0562	43.5542	41.5579	38.8491	47.7684	49.8619	43.2349	50.2304	50.8959	34.7761	53.1428				40.5247					60.6553	52.0082	42.3667	44.5613	45.0141		35.7578	35.0851	37.7604	46.2427	35.8663	36.4669	47.3024	34.0801
		32			43.0013					52.0943	59.8759	49.3321	50.8593	56.5915	42.4562	42.9114	41.2585	38.2246	47.1494	49.9499	43.3966	50.0115	51.0055	34.4639	52.9268				39.5405					59.9784	51.2783	41.7878	44.1345	44.3361		34.8346	34.3346	36.7552	45.8223	35.4803	35.6215	47.3024	33.825
		33			42.53					51.7741	59.5632	48.4436	50.4101	56.3392	41.9486	42.0756	40.7927	37.3701	46.3485	49.906	43.2349	49.4423	51.0786	34.1126	52.4677				38.5853					59.3014	50.4571	40.9983	43.48	43.2748		33.9113	33.4591	36.0641	44.7413	35.0943	34.6915	46.915	33.2418
		34			42.0588					50.9966	58.9822	47.8513	49.7361	56.1372	41.6255	41.2399	40.3934	36.5484	45.3654	49.6858	43.1136	48.8729	51.0055	33.8004	52.0087				37.4854					58.8952	49.7271	40.0773	42.6263	42.3905		32.8633	32.6461	35.1531	43.7804	34.7083	33.3389	46.76	32.9867
		35			41.5482					50.585	58.4907	46.4551	49.0622	55.7837	40.795	40.2435	39.7611	35.7925	44.4552	49.4655	42.9113	47.9971	50.6766	33.2149	51.4146				36.4143					58.0828	48.769	39.2352	41.6304	41.2703		31.7403	31.9581	34.1793	42.8496	34.0006	32.4088	46.3338	32.1484
		36			41.0771					50.1733	57.5971	45.5243	48.2984	55.279	40.2412	39.1185	39.2953	34.8393	43.2537	49.069	42.5877	47.4277	50.6402	32.6685	50.7125				35.3723					57.1802	47.8111	38.3668	40.6345	40.4744		30.5426	30.9887	33.1739	41.7085	33.6789	31.0561	45.9077	31.5286
		37			40.5272					49.2586	56.9268	44.3396	47.4897	54.7741	39.4567	38.0899	38.7297	33.6232	42.2343	48.9369	42.3046	46.5519	50.3478	32.161	50.1184				34.1276					56.1874	46.8073	37.3932	39.6955	39.1773		29.3199	30.0819	32.0744	40.6576	33.0677	30.1543	45.4816	30.7996
		38			39.9382					48.5267	55.9884	43.578	46.3665	54.3703	38.3491	37.0291	37.9645	32.6372	40.8507	48.5404	42.0215	45.8512	50.0189	31.4585	49.2003				32.9697					55.0591	45.6212	36.4459	38.6142	38.175		28.222	29.1125	31.1633	39.2162	32.2314	28.9143	45.0555	30.18
		39			39.3883					47.7036	55.3181	42.1396	45.5578	54.017	37.7031	35.7755	37.1659	31.6512	39.5035	48.012	41.6171	44.8002	49.7633	31.0292	47.7421				31.9277					54.2017	44.5719	35.3669	37.7036	37.0253		27.1739	28.2056	30.1267	38.0151	31.588	27.4489	44.3581	29.1595
		40			38.6029					46.6973	54.1564	41.1665	44.4795	53.2092	36.8262	34.6827	36.5004	30.698	38.2657	47.8357	41.1317	43.9682	49.2882	29.9753	46.932				30.7988					52.8477	43.477	34.2091	36.5369	36.0231		25.9263	27.1425	28.933	36.6638	31.0734	26.2934	43.777	28.3212
		41			37.8569					46.1942	53.3075	40.0665	43.1316	52.8053	35.6263	33.4612	35.7685	29.5477	36.9549	47.0869	40.7273	42.7419	48.9594	29.3118	45.5819				29.6409					51.9451	42.382	33.2091	35.1426	34.8145		24.8284	26.267	27.9277	35.5528	30.1727	24.9689	43.0409	27.3734
		42			36.9928					45.0965	52.0562	39.0087	42.278	51.8966	34.8418	32.3684	34.9034	28.4959	35.7535	46.4262	40.1611	41.9099	48.521	28.5312	44.7177				28.5699					50.501	41.059	32.1302	33.9759	33.7532		23.7803	25.3601	26.9224	34.1115	29.4007	24.067	42.3048	26.7903
		43			36.1681					44.2732	50.8052	37.7817	40.975	51.1899	33.7804	31.2434	33.8386	27.5099	34.4063	45.6333	39.4735	40.8588	47.9364	27.7116	43.2056				27.4699					49.0568	39.8729	31.0514	32.8092	32.6919		22.6824	24.4845	25.8229	32.9104	28.6287	22.7144	41.7625	25.9154
		44			35.4614					43.1755	49.7327	36.7241	39.9867	50.3821	32.9036	30.0219	33.1399	26.4252	33.0592	45.0167	38.786	39.7639	47.3153	26.97	42.0714				26.3411					47.8382	38.8236	29.8935	31.6426	31.6307		21.7591	23.6402	24.9432	31.7693	28.0175	21.5589	40.7553	24.8949
		45			34.4795					42.2152	48.705	35.5817	38.9084	49.3724	31.796	28.9933	32.4412	25.5379	31.8577	44.0917	37.9366	38.6253	46.7306	26.0723	40.9913				25.299					46.3038	37.5463	28.9725	30.3336	30.3926		20.7859	22.7334	23.8124	30.4481	26.9238	20.5162	39.7092	24.1295
		46			33.7335					41.5747	47.4539	34.3124	37.6952	48.6657	30.827	28.029	31.3764	24.5519	30.6926	43.6952	37.2491	37.8372	46.0365	25.1356	39.9112				24.257					45.1755	36.2688	27.8936	29.1953	29.4788		19.7629	21.7953	23.0898	29.4872	26.2805	19.5862	38.9731	23.2546
		47			32.9088					40.2942	46.292	33.5931	36.6619	47.5046	29.8116	26.8076	30.6112	23.6644	29.4547	42.6822	36.602	36.7423	45.2692	24.433	38.0748				23.4464					43.7313	35.2195	26.762	28.0572	28.2997		18.8895	20.951	22.0217	28.2861	25.605	18.7972	38.3145	22.5985
		48			31.8484					39.4709	44.8622	32.5778	35.1792	46.3939	28.7964	25.6825	29.7128	22.7442	28.3624	41.8012	35.7932	35.5161	44.6847	23.7695	37.0488				22.5491					42.1518	34.1246	25.7884	26.8905	27.4153		17.9413	20.2318	21.2677	27.1451	24.9295	17.6135	37.191	21.6873
		49			31.1023					38.5104	43.6558	31.4355	34.1908	45.5862	27.8735	24.7826	28.7478	21.8238	27.1973	40.9642	35.2673	34.684	43.8808	22.6767	35.8066				21.6807					40.7978	32.9384	24.7622	25.8092	26.2361		17.1178	19.4188	20.1996	26.064	23.868	16.7117	36.1838	20.8125
		50			30.3169					37.4584	42.6281	30.4624	33.3821	44.4251	26.8582	23.7861	27.9161	21.1008	26.1052	40.0394	34.3371	33.7643	42.8943	21.9351	34.7265				20.6966					39.489	31.7523	23.92	24.6994	25.3812		16.3942	18.8559	19.4771	25.0131	23.289	16.1199	35.0603	19.9742
		51			29.3351					36.5895	41.1982	29.4469	32.2139	43.567	26.1199	22.8539	27.0509	20.2134	25.0856	39.1584	33.5283	32.4943	42.1271	21.2325	33.5383				19.886					38.1352	30.7487	23.0517	23.6181	24.4379		15.5708	17.824	18.6289	24.1423	22.6778	15.2463	34.1693	19.2817
		52			28.7068					35.6748	40.0811	28.5161	31.0906	42.5068	25.0585	21.9539	26.2524	19.3917	24.1755	38.1893	32.7598	31.5309	41.3232	20.6861	32.2961				19.1334					36.691	29.7906	22.1044	22.6791	23.4356		14.8471	17.2299	17.9692	22.9412	21.8093	14.6262	33.3169	18.4434
		53			27.6858					34.7143	39.0981	27.5007	29.7429	41.3961	24.1816	21.086	25.4205	18.7344	23.1196	37.5286	31.9509	30.8302	40.5194	19.8664	31.1081				18.323					35.4725	28.6502	21.2359	21.6831	22.5512		14.2233	16.4794	17.0268	22.2806	20.9086	13.6963	32.6197	17.678
		54			27.0181					33.8452	37.8469	26.6122	28.8892	40.3359	23.3971	20.2181	24.6553	17.9784	22.2458	36.6035	31.1015	29.6916	39.3867	19.2029	29.9739				17.6282					34.4345	27.6921	20.4202	20.801	21.7848		13.4996	15.9165	16.4927	21.0495	20.5226	13.0763	31.38	16.949
		55			26.1149					32.7933	36.6851	25.7661	28.0356	39.4273	22.3357	19.3824	23.7237	17.3868	21.1899	35.6346	30.2927	28.7282	38.656	18.4614	29.1637				16.9335					32.9451	26.6883	19.6308	20.0327	20.9005		12.9007	15.1348	15.676	20.509	19.6862	12.3999	30.4502	16.3293
		56			25.2117					31.9701	35.3893	25.0891	27.0471	38.3166	21.7819	18.5146	22.9584	16.4994	20.4981	34.6215	29.4435	27.9399	37.5964	17.8369	27.8135				16.2389					31.7718	25.7304	18.9203	19.1505	19.9866		12.4267	14.5406	15.079	19.2778	19.2037	11.8645	29.5592	15.8555
		57			24.5834					31.3755	34.6297	23.9891	26.1485	37.3575	20.9512	17.711	22.1931	15.9407	19.6607	33.7845	28.8771	27.1954	36.7927	17.1734	26.8954				15.602					30.6886	24.8635	18.1308	18.2685	19.1906		11.8278	13.9152	14.388	18.7072	18.2066	11.5263	28.7844	15.09
		58			23.5624					30.2778	33.5127	23.1852	25.0254	36.6002	20.0283	17.1324	21.4944	15.2833	18.9325	32.7275	27.9066	26.5385	35.9158	16.5879	25.8693				15.081					29.6958	24.088	17.473	17.3294	18.4832		11.1291	13.4149	13.7596	17.8065	17.9493	10.6808	27.7384	14.4339
		59			23.0518					29.5461	32.5296	22.4659	24.3064	35.5401	19.2898	16.3931	20.8621	14.7903	17.9495	32.1548	27.2594	25.5313	34.9658	15.8464	25.0051				14.4152					28.6578	23.0844	16.894	16.6749	17.6873		10.7298	12.7894	13.1627	17.296	17.3702	10.23	26.9636	13.9965
		60			22.1879					28.4026	31.4125	21.7044	23.3181	34.4799	18.4593	15.8145	20.1302	14.1987	17.2942	31.2298	26.2887	24.5241	34.162	15.378	23.925				13.8073					27.3941	22.3544	16.052	16.0489	16.9503		10.106	12.3517	12.6601	16.3351	16.6947	9.75088	25.9563	13.2312
		61			21.3632					27.6251	30.4742	21.0274	22.6891	33.4702	17.9055	14.9788	19.4979	13.6728	16.6752	30.3929	25.6417	23.9985	33.0659	14.8706	23.3851				13.2284					26.4464	21.5332	15.4994	15.2521	16.2133		9.80657	11.8201	11.9375	15.8246	15.9227	9.32814	25.259	12.7573
		62			20.7349					27.0306	29.7591	20.3506	21.7904	32.713	17.2594	14.3681	18.9323	13.1469	15.947	29.4238	24.9541	23.1227	32.3351	14.3632	22.1968				12.8232					25.5437	20.8945	14.7362	14.5408	15.5058		9.28254	11.2572	11.592	15.164	15.6976	9.13084	24.6778	12.0283
		63			20.1066					26.2987	28.6868	19.5466	21.0266	31.7033	16.2903	13.9824	18.2336	12.5553	15.4009	28.6309	24.2261	22.2469	31.4217	13.6996	21.2787				12.2732					24.5057	20.119	14.1047	14.0002	15.0047		8.85835	10.8195	10.9952	14.4734	14.9898	8.39812	23.7094	11.6274
		64			19.3997					25.2925	27.4804	18.6159	20.4426	30.7946	15.9672	13.436	17.6014	12.1938	14.5999	27.706	23.579	21.6775	30.5448	13.3484	20.7386				11.7232					23.6483	19.6172	13.6311	13.3456	14.3267		8.48404	10.1628	10.6182	13.9929	14.443	8.0036	22.9345	11.0441
		65			18.9677					24.5149	26.7654	18.1082	19.6789	30.1384	15.3674	12.6323	17.1356	11.6021	14.0902	26.9572	22.6488	21.0206	29.5584	12.7239	20.0366				11.347					22.6103	18.8872	13.131	12.7196	13.7371		7.9351	9.91262	10.0212	13.3023	14.0249	7.83451	22.2759	10.7526
		66			18.3787					23.7374	26.2291	17.5159	19.0497	29.0782	14.5827	12.0859	16.5034	11.3063	13.4348	26.2083	22.0421	20.32	28.8641	12.2946	19.1724				10.8838					22.1139	18.066	12.5522	12.1789	13.236		7.61068	9.34974	9.58146	12.7017	13.671	7.46811	21.5785	10.1693
		67			17.6325					23.2801	24.8887	16.9234	18.5106	28.119	14.0751	11.7645	15.9045	10.7805	13.1071	25.3715	21.5972	19.4878	27.9508	11.8653	18.3084				10.5364					21.2564	17.5642	11.9469	11.6952	12.6169		7.26135	9.0683	9.29872	12.0711	13.0599	7.24268	20.8813	9.87776
		68			17.0435					22.5026	24.3078	16.1196	18.0164	27.6648	13.4291	11.1859	15.5718	10.4189	12.4882	24.975	20.7075	19.0937	27.0373	11.3969	17.8764				10.0154					20.2636	16.971	11.5785	11.183	12.1158		6.86206	8.72435	8.79613	11.5907	12.4165	6.53817	20.184	9.331
		69			16.4151					21.5878	23.5929	15.6543	17.2976	27.0084	12.9675	10.8002	14.9063	10.0246	12.0148	24.0059	20.0198	18.2178	26.4527	10.9675	17.1201				9.63911					19.4962	16.1955	10.947	10.6424	11.7031		6.56269	8.25528	8.41914	11.1403	12.32	6.34087	19.8739	8.8936
		70			15.9832					21.0847	22.7886	15.1042	16.5338	26.0997	12.5523	10.0609	14.4404	9.56435	11.3596	23.2132	19.4536	17.5172	25.6854	10.4601	16.6881				9.23388					18.9096	15.8306	10.6574	10.1587	11.2314		6.26325	7.94264	7.85366	10.5697	11.8375	6.11544	19.0217	8.52917
		71			15.3156					20.4444	22.1183	14.6812	15.9947	25.4939	11.9061	9.64299	14.0079	9.20283	10.9227	22.3322	18.8066	16.9478	24.6625	10.226	16.0941				8.82856					18.368	15.2831	10.1312	9.61796	10.9367		6.03866	7.6612	7.69661	10.2695	11.5158	5.91813	18.4019	8.20111
		72			14.805					19.7583	21.314	13.9618	15.4105	24.7871	11.6293	9.45013	13.5088	8.77561	10.5221	21.8476	18.4021	16.5537	24.1508	9.67956	15.176				8.45231					17.6459	14.7356	9.78911	9.39034	10.2881		5.63937	7.34845	7.44522	9.72899	10.9047	5.57994	17.7432	7.76371
		73			14.4124					19.3467	20.5097	13.5812	14.7816	24.0299	11.2601	8.93588	12.9432	8.414	10.1945	21.2751	17.9168	15.9845	23.4201	9.48432	14.6899				8.19178					16.969	14.1881	9.34178	8.96349	10.0818		5.38989	6.9732	6.91119	9.57888	10.8725	5.04453	17.2397	7.54501
		74			13.8233					18.5234	20.0629	13.1157	14.467	23.3231	10.8448	8.45372	12.4774	8.15108	9.46622	20.6143	17.3101	15.5028	22.6894	8.85989	14.3659				7.84442					16.3371	13.8232	8.97331	8.42288	9.63958		5.24016	6.66055	6.75414	8.88825	10.3899	4.93178	16.6585	7.21695
		75			13.5877					18.1575	19.6607	12.6503	13.9278	22.8688	10.4294	8.13224	12.1446	7.88817	9.21142	19.8656	16.8249	14.8458	21.9953	8.54768	13.5557				7.67074					15.6603	13.4126	8.65752	8.19517	9.28582		4.84087	6.37911	6.31436	8.61799	10.1004	4.76268	16.1162	6.92539
		76			13.0379					17.38	18.4097	12.2695	13.6584	22.263	9.73717	7.84304	11.6788	7.55946	8.70172	19.3811	16.1777	14.3203	21.4472	8.39151	13.2858				7.20764					15.3895	12.8196	8.15758	7.82529	8.84363		4.66625	6.19149	6.03162	8.07748	9.425	4.56546	15.5351	6.63382
		77			12.6452					16.9226	18.1415	11.8887	13.254	21.7582	9.41422	7.42514	11.3794	7.16504	8.55604	18.8084	15.8137	14.0576	20.6433	7.96221	12.8536				6.94712					14.6673	12.5002	7.8418	7.42693	8.57831		4.41668	5.94135	5.78032	7.89731	9.4571	4.48092	15.1476	6.52447
		78			12.1346					16.5567	17.8287	11.3388	12.9844	21.1019	9.18352	7.23227	11.0134	6.80352	8.04634	18.0155	15.207	13.5759	20.0222	7.57185	12.2056				6.80232					14.3965	11.9072	7.57869	7.11394	8.31299		4.1672	5.62861	5.52893	7.53696	9.07109	4.00184	14.9152	6.0142
		79			11.742					16.0995	16.9351	11.0002	12.5801	20.496	8.72197	6.71803	10.6141	6.63921	7.79143	17.6632	14.8026	12.9627	19.5473	7.25964	11.6655				6.57078					13.9001	11.5421	7.39446	6.85784	7.98875		4.06736	5.37847	5.27764	7.26671	8.87808	3.80454	14.1017	5.94123
		80			11.3492					15.642	16.4436	10.4503	11.6815	19.6379	8.35282	6.39655	10.2148	6.24479	7.53664	17.0465	14.1555	12.6123	19.0723	7.14254	11.5035				6.16555					13.178	11.2229	6.99973	6.45939	7.6645		3.71803	5.06573	5.0577	6.96648	8.33125	3.71999	13.7142	5.54031
		81			10.9958					15.0474	16.0414	10.2387	11.4568	19.2846	8.07593	6.39655	9.81553	6.11329	7.09972	16.4738	13.9128	12.2182	18.305	6.86928	11.2874				5.96289					12.7268	10.8578	6.65768	6.23177	7.4286		3.74293	4.81559	4.9321	6.51605	8.29915	3.52268	13.2493	5.39447
		82			10.446					14.4529	15.4157	9.85795	11.1424	18.7797	7.89128	6.043	9.58268	5.81757	6.91759	16.0774	13.5893	11.7365	17.7935	6.63509	10.8554				5.76032					12.2754	10.4017	6.3945	6.06103	7.16329		3.44348	4.75308	4.52366	6.42597	7.91314	3.57911	12.6682	4.99355
		83			10.2497					14.3157	14.969	9.68867	10.738	18.1739	7.56833	5.68944	9.1834	5.62037	6.55357	15.7691	13.1848	11.3862	17.355	6.28393	10.4234				5.6445					11.8692	10.0823	6.21026	5.66267	6.92748		3.16902	4.56545	4.36662	6.06562	7.62362	3.01549	12.5133	4.8842
		84			9.89623					13.5382	14.4775	9.2233	10.6032	17.77	6.96834	5.43222	8.78411	5.42316	6.33511	15.1965	12.6186	10.8607	16.8801	5.93264	9.77526				5.38398					11.5082	9.58045	5.84187	5.54882	6.66216		3.04427	4.28401	4.20957	5.82543	7.26981	2.90273	12.1259	4.51977
		85			9.58209					13.4466	13.8518	9.09637	10.109	17.3157	6.96834	5.43222	8.61777	5.16014	6.00742	14.8	12.2142	10.8607	16.3685	5.65938	9.61323				5.06559					11.102	9.35239	5.68398	5.34968	6.45587		2.86957	4.00257	3.98963	5.64525	7.33411	2.93094	11.5447	4.4468
		86			9.07152					12.9435	13.6732	8.50407	9.88426	16.8108	6.59919	5.01441	8.41813	4.89723	5.93464	14.1834	11.9715	10.2913	15.9666	5.62031	9.39714				4.92088					10.5604	8.98731	5.39454	5.03669	6.33792		2.86957	3.94006	3.76978	5.31488	6.81939	2.70542	11.3123	4.2281
		87			8.8752					12.4405	13.3603	8.20786	9.43505	16.205	6.5068	4.85362	7.95223	4.63432	5.49772	13.6548	11.7289	9.98482	15.3455	5.34717	9.12716				4.80507					10.1994	8.85059	5.2103	4.72361	6.0726		2.66996	3.84625	3.51839	5.16477	6.46557	2.50821	10.9249	4.19172
		88			8.63957					12.2575	12.69	8.1655	9.1205	15.9526	6.23004	4.53225	7.61956	4.47001	5.24281	13.3465	11.2435	9.63438	15.0167	4.99588	8.69514				4.60241					9.92863	8.34864	5.10509	4.4391	5.8663		2.44538	3.68983	3.4556	4.83448	6.59428	2.39545	10.4988	3.90004
		89			8.129					12.0746	12.154	8.08093	8.89589	15.4982	5.8147	4.37156	7.55294	4.2728	5.09725	13.0822	10.7987	9.32791	14.5052	4.83972	8.42516				4.42872					9.70301	8.21178	4.84191	4.38213	5.80728		2.42048	3.5022	3.2043	4.95463	6.11176	2.17002	10.1888	3.68134
		90			8.08981					11.663	11.9304	7.61556	8.49152	15.0439	5.67625	4.33938	7.18696	4.1742	4.84234	12.6417	10.556	8.93376	14.1033	4.72262	8.10111				4.28402					9.25165	7.98371	4.57881	4.09763	5.60099		2.29565	3.25207	3.11005	4.38405	5.98305	2.25456	9.87892	3.46275
		91			7.77555					11.2055	11.6177	7.27712	8.08715	14.5895	5.58385	4.11434	6.85429	3.91118	4.66033	12.1131	10.192	8.71483	13.8475	4.56658	7.77705				4.19718					9.16143	7.70998	4.42092	3.98377	5.3946		2.17091	3.03314	2.79587	4.56423	5.59704	2.11368	9.72391	3.38977
		92			7.38292					10.8854	11.3049	7.06549	7.99734	14.0342	5.21471	3.82504	6.58803	3.71397	4.36897	12.0251	9.90883	8.40823	13.2994	4.44948	7.77705				4.08145					8.61985	7.48191	4.34197	3.87001	5.21772		2.09605	3.00193	2.67027	4.05377	5.72574	2.05726	9.1429	2.98886
		93			7.10798					10.428	10.9475	6.81162	7.68278	13.7818	4.79936	3.56792	6.52152	3.51687	4.25974	11.3643	9.46397	8.1893	12.861	3.9811	7.5069				3.90777					8.52963	7.1625	4.10513	3.69927	5.21772		1.97131	2.87681	2.60737	4.05377	5.37193	1.71907	8.91045	3.09821
		94			6.91166					10.1536	10.5006	6.43096	7.68278	13.6809	4.75316	3.53574	6.22205	3.38536	4.07773	11.2763	9.30215	8.05792	12.6783	4.05913	7.29098				3.61827					7.94287	7.02564	3.97358	3.47156	4.98191		1.94633	2.65798	2.32463	3.72349	5.17892	1.66273	8.79423	2.73367
		95			6.5189					10.1994	10.2325	6.51554	7.23357	13.176	4.61486	3.37505	6.05572	3.28676	3.82293	10.6595	9.05948	7.57623	12.2398	3.59075	6.58881				3.53142					7.67208	6.52384	3.78935	3.32931	4.89347		1.7966	2.56417	2.38753	3.66337	4.88941	1.69094	8.36799	2.73367
		96			6.36189					9.74195	9.96435	6.1771	6.96399	12.9237	4.33796	3.24654	5.9559	3.15525	3.75004	10.5274	8.73595	7.26962	11.8745	3.70784	6.8588				3.41561					7.53669	6.43264	3.63145	3.0448	4.77552		1.57202	2.40775	2.19903	3.72349	4.98591	1.63452	8.05809	2.6608
		97			6.40121					9.28466	9.78571	6.0924	6.69441	12.4693	4.29176	2.98932	5.65643	3.05664	3.56803	10.2191	8.53377	7.0944	11.4725	3.5518	6.53492				3.32885					7.22086	6.3413	3.60511	2.98783	4.59865		1.62198	2.40775	2.16758	3.33308	4.6321	1.74728	7.63197	2.51497
		98			6.04776					9.19309	9.33881	5.92324	6.37985	12.1158	4.01487	2.86081	5.45679	2.85943	3.4588	9.91073	8.33158	6.91931	11.2533	3.23946	6.31883				3.32885					6.90489	5.9307	3.4999	2.87406	4.36284		1.597	2.22012	1.91629	3.33308	4.56769	1.32454	7.51575	2.2234
		99			5.92995					8.59859	9.24949	5.79631	6.11027	11.6615	3.92261	2.79646	5.35696	2.76083	3.20389	9.69053	8.08891	6.39378	10.8514	3.23946	6.04884				3.21304					6.67927	5.9307	3.26306	2.70333	4.30391		1.49716	2.0638	1.91629	3.0028	4.24608	1.24	7.4383	2.2234
		100			5.45869					8.78145	8.66854	5.5001	5.84069	11.4091	3.59952	2.7322	5.12412	2.69513	3.05832	9.25	7.76526	6.61271	10.5226	2.96632	5.99477				3.09722					6.6341	5.61143	3.05257	2.53259	4.18596		1.42229	2.12631	1.7906	2.97274	4.43909	1.21187	7.08963	1.96832
		101			5.30156					8.50702	8.35584	5.24624	5.7059	11.0557	3.46107	2.53933	5.0575	2.43222	2.83986	9.16194	7.48223	6.08718	10.4861	2.96632	5.61666				2.92354					6.31827	5.3377	3.02623	2.58947	4.24489		1.34743	2.0638	1.75915	2.91271	4.11737	1.35276	6.77961	1.78599
		102			4.98742					8.18694	8.31111	5.07695	5.7059	10.8033	3.32262	2.37865	4.69152	2.36651	2.83986	8.50121	7.32041	5.82441	9.97453	2.61504	5.5087				2.72097					6.0023	5.20083	3.05257	2.47562	3.95015		1.34743	1.87617	1.665	2.6124	3.92437	1.18366	6.62473	1.74962
		103			4.98742					7.68387	7.99827	4.99238	5.30153	10.3995	3.23037	2.25004	4.72483	2.23501	2.62141	8.3251	7.11822	5.86825	9.6458	2.57597	5.18465				2.57617					5.73151	5.10963	2.73678	2.2196	3.89123		1.17281	1.90747	1.38226	2.70248	3.69926	1.04278	6.46972	1.74962
		104			4.63398					7.72952	7.73016	4.9078	5.16674	10.1471	3.18417	2.28221	4.55839	2.33361	2.69419	7.97262	6.83506	5.82441	9.46303	2.45887	4.96872				2.77883					5.73151	4.79023	2.60515	2.13423	3.86172		1.19771	1.71985	1.38226	2.40226	3.66706	1.01457	6.00482	1.56729
		105			4.47685					7.45509	7.46219	4.56936	4.67255	9.79366	2.86122	2.21796	4.35875	2.1693	2.54862	7.88457	6.67336	5.29888	9.09773	2.34178	5.02262				2.72097					5.46072	4.65336	2.44726	1.90652	3.71435		1.09795	1.78236	1.35081	2.52231	3.44185	1.09911	5.77237	1.56729
		106			4.28053					7.18066	7.32813	4.65394	4.85232	9.54129	2.58433	2.02509	4.09259	1.97209	2.3665	7.57618	6.47105	5.12379	8.95154	2.10759	4.8067				2.54728					5.2351	4.42529	2.4736	1.90652	3.53747		1.12285	1.62603	1.4765	2.31217	3.15233	0.986355	5.61748	1.49443
		107			4.12341					6.9978	6.92597	4.44243	4.40297	9.49075	2.67658	1.83223	3.99277	1.80768	2.14804	7.26793	6.43069	4.94857	8.65927	2.14666	4.53655				2.31574					4.8741	4.37962	2.34205	1.79275	3.56689		1.04799	1.50092	1.22511	2.55237	3.28104	0.930019	5.38503	1.42157
		108			4.00559					6.63194	6.83651	4.27315	4.22334	9.23838	2.63038	1.83223	3.85974	1.74198	2.22093	7.09169	5.98571	4.6421	8.40347	2.06863	4.1586				2.31574					4.96431	3.87782	2.39465	1.935	3.44903		1.02308	1.3759	1.03662	2.10194	3.05583	0.845472	5.23002	1.38508
		109			3.76996					6.58616	6.61313	4.18857	4.13339	8.83455	2.44588	1.76787	3.79312	1.80768	2.18449	7.00364	5.90486	4.55442	8.25739	1.8734	4.37452				2.2289					4.82892	3.92349	2.13155	1.84963	3.44903		0.923243	1.50092	1.19376	2.31217	2.92722	0.732714	5.07514	1.20286
		110			3.80927					6.40316	6.43434	4.01929	3.9986	8.43057	2.21503	1.60718	3.59348	1.74198	2.07526	6.6072	5.54085	4.37934	8.03817	1.71735	4.1586				2.2289					4.6033	3.78662	2.05261	1.6789	3.24264		0.848381	1.50092	0.973821	1.92177	2.79852	1.0709	4.8039	1.05702
		111			3.57364					6.08308	6.38975	4.06164	3.90878	8.12767	2.07659	1.73579	3.59348	1.80768	1.8568	6.387	5.54085	4.16027	7.74579	1.60026	3.72642				2.17094					4.37755	3.60409	1.97366	1.62201	3.12469		0.898263	1.4071	1.06807	2.132	2.95943	0.901808	4.8039	1.02054
		112			3.53445					5.8543	6.03232	3.85	3.68418	7.92583	2.07659	1.60718	3.39384	1.44617	1.82035	6.21076	5.50049	4.16027	7.67275	1.48316	3.83455				2.0841					4.28734	3.51289	2.05261	1.42279	3.21313		0.87336	1.15697	0.753879	1.83168	2.63771	0.648166	4.61023	0.801946
		113			3.33801					5.67144	5.8088	3.89236	3.6392	7.82476	2.03053	1.47857	3.26081	1.38047	1.74757	6.03452	5.33867	4.07273	7.41695	1.48316	3.67252				2.14205					4.19712	3.46722	1.89471	1.42279	3.00684		0.823401	1.12566	0.848126	1.86174	2.63771	0.648166	4.37778	0.765458
		114			3.18101					5.57987	5.67475	3.42699	3.54939	7.6733	1.89208	1.51075	3.29402	1.54477	1.71112	5.81432	5.01514	3.80997	6.9786	1.44409	3.45643				1.99726					3.92633	3.14781	1.71048	1.36591	3.03625		0.723637	1.31329	0.942373	1.77166	2.4125	0.563619	4.14533	0.801946
		115			3.06319					5.2598	5.76421	3.38464	3.23483	7.32002	1.66124	1.35006	3.19419	1.54477	1.67478	5.46197	4.81283	3.63474	6.94203	1.52211	3.13238				1.76571					3.88115	3.19348	1.78943	1.30893	2.88889		0.87336	1.15697	0.785327	1.7416	2.4769	0.704589	3.71921	0.72897
		116			3.02388					5.16837	5.40664	3.34241	3.10004	7.26948	1.66124	1.18937	2.99455	1.24896	1.52911	5.32982	4.48931	3.59104	6.7228	1.05385	3.29441				1.70785					3.61036	3.19348	1.76308	1.28054	2.85947		0.698658	1.12566	0.69108	1.62154	2.4447	0.760925	3.79666	0.801946
		117			2.74894					4.84815	5.40664	3.51157	3.10004	7.16856	1.47674	1.35006	2.92804	1.28186	1.34709	5.10963	4.36798	3.45966	6.61319	1.28792	3.02442				1.70785					3.88115	3.01095	1.55259	1.30893	2.74152		0.773519	1.00064	0.628281	1.59149	2.2839	0.732714	3.71921	0.765458
		118			2.74894					4.84815	5.36204	3.17313	3.01023	7.06764	1.29209	1.31788	2.92804	1.15035	1.38354	5.02144	4.28713	3.28443	6.21131	1.05385	3.02442				1.79469					3.61036	2.82855	1.52624	1.16668	2.65308		0.698658	0.875527	0.596833	1.44137	1.96218	0.535495	3.68043	0.510268
		119			2.63112					4.75672	5.00447	3.17313	2.92027	6.56275	1.61519	1.12502	2.69519	1.28186	1.41988	5.02144	4.20628	3.10935	6.02854	1.0928	2.91646				1.79469					3.11396	2.82855	1.4473	1.13828	2.62357		0.773519	1.09446	0.502586	1.5014	2.21949	0.535495	3.37054	0.510268
		120			2.4348					4.39072	4.73636	3.00384	2.69567	6.46183	1.01519	0.996506	2.52875	1.15035	1.38354	4.71319	3.96361	3.15305	5.84589	0.897687	2.70037				1.62101					3.33957	2.60034	1.4473	1.08131	2.68259		0.723637	1.03185	0.534034	1.32123	1.89788	0.563619	3.17675	0.72897
[truncated: 32 more columns]

## Sheet: Fig. 7
Fig. 7A		WT							AKT-TG							TSCmKO							TSC-AKT
TA	%Vacuolated fibers	0	0	0	0	0	0		0	0	0	0	0	0.62		0	0	0	0	0	0		5.4	5.62	1.74	20.28	9.31	8.81
	%Basophilic/part basophilic fibers	0	0.03	0	0	0	0		0.04	0.03	0.18	0	1.13	0.49		0.18	1.18	1.65	0.5	0.22	1.55		0.87	2.45	2.07	11.75	2.96	3.14
EDL	%Vacuolated fibers	0	0	0	0	0	0		0	0	0	0	0	0		0	0	0	0	0	0		0.92	1.67	0	0	0	0.59
	%Basophilic/part basophilic fibers	0.42	0.26	0	0	0	0		0.4	0	0	0.21	0	0		0.19	1.54	0.51	0.37	0.34	0		0.46	0.88	0	0.67	0.7	1.43
SOL	%Vacuolated fibers	0	0	0	0	0	0		3.45	0	0.62	0	0	0		0	0.31	0	0.43	0	0		9.49	9.41	16.05	5.28	6.5	4.05
	%Basophilic/part basophilic fibers	0.42	0.58	0.5	0.88	0	2.33		2.16	0.54	3.23	4.52	1.01	0.43		25.63	38.94	27.02	33.22	24.63	32.27		51.87	44	30.83	40.42	54.64	37.06
Fig. 7B
TA	p62 staining intensity (A.U.)	WT (% fibers)							AKT-TG (% fibers)							TSCmKO (% fibers)							TSC-AKT (% fibers)
	0	18.55	17.846	0	1.382	0.414	0.427		4.377	13.451	9.286	0	0	0.143		0	0.25	0	0	0	0.038		0.041	0	0.031	0	0	0
	5	33.096	29.743	2.461	34.209	14.338	25.766		14.355	23.999	18.242	0.16	2.563	0.429		0.741	2.912	0.077	0.098	0.032	0.342		0	0.036	0	0	0	0
	10	32.34	24.879	13.572	38.01	32.307	31.936		32.475	30.441	27.28	1.922	10.624	13.622		4.762	8.07	3.176	0.654	1.292	4.102		0	0.143	0	0.039	0	0
	15	10.187	12.5	18.35	21.044	33.364	29.375		24.847	20.461	25.918	13.229	27.352	42.653		7.901	11.439	10.534	8.6	6.618	17.129		0.041	1.32	0.371	0.039	0	0
	20	2.669	5.587	19.327	3.732	12.454	9.895		12.649	8.144	13.289	31.134	24.789	24.562		9.665	10.774	9.566	16.024	14.025	18.61		0	4.066	2.815	0.117	0.034	0.036
	25	1.379	3.979	19.58	1.175	3.814	1.785		5.697	2.136	4.045	25.016	14.84	9.296		11.358	9.567	10.496	15.435	15.191	18.192		0.041	6.847	6.557	0.39	0.373	0.072
	30	0.667	2.412	12.776	0.38	1.654	0.582		2.543	0.868	1.321	14.798	8.836	4.326		11.605	10.399	10.031	12.655	14.97	16.369		1.14	9.201	6.805	1.403	1.561	0.791
	35	0.4	1.889	6.189	0.069	1.241	0.078		0.966	0.467	0.248	6.406	4.351	1.895		13.827	10.857	8.714	10.661	13.772	12.343		2.971	7.668	7.083	4.404	6.108	3.416
	40	0.356	0.603	3.547	0	0.414	0.116		0.676	0	0.165	3.555	2.833	1.466		11.358	10.067	8.675	8.568	11.283	5.963		4.558	7.703	6.526	7.171	8.449	7.3
	45	0.133	0.402	1.303	0	0	0		0.257	0.033	0.124	1.826	1.45	0.608		9.947	6.822	8.908	7.096	9.36	2.583		7.489	5.991	7.052	7.521	7.465	7.228
	50	0.178	0.08	0.76	0	0	0		0.354	0	0	0.769	0.843	0.25		7.055	4.285	6.971	6.05	5.578	1.709		7.896	5.92	5.939	5.105	5.463	7.407
	55	0.044	0.04	0.76	0	0	0.039		0.257	0	0.041	0.384	0.472	0.25		4.268	3.078	5.306	4.513	2.805	0.912		8.14	6.419	7.052	5.69	4.92	6.257
	60	0	0.04	0.507	0	0	0		0.129	0	0	0.384	0.169	0.286		2.61	2.163	4.725	2.649	1.796	0.684		8.588	4.708	6.186	4.248	3.868	6.005
	65	0	0	0.326	0	0	0		0.129	0	0	0.192	0.304	0.036		1.376	2.121	3.524	1.504	1.166	0.228		8.181	5.492	6.743	4.832	4.072	5.43
	70	0	0	0.109	0	0	0		0.097	0	0	0.064	0.101	0.107		1.34	1.04	3.06	1.341	0.599	0.228		6.919	4.708	5.258	4.404	3.902	5.25
	75	0	0	0.217	0	0	0		0.097	0	0.041	0.032	0.101	0		0.459	0.582	1.51	0.948	0.315	0		5.983	4.815	4.732	4.521	4.445	4.818
	80	0	0	0.072	0	0	0		0.032	0	0	0	0.101	0		0.459	0.957	1.356	0.491	0.378	0.19		5.495	3.424	4.516	3.936	3.733	4.675
	85	0	0	0.036	0	0	0		0.032	0	0	0.032	0.067	0		0.317	0.416	0.775	0.491	0.315	0.038		4.314	3.245	4.021	3.663	4.309	3.812
	90	0	0	0.072	0	0	0		0.032	0	0	0	0.034	0		0.212	0.707	1.046	0.294	0.158	0.038		3.012	2.71	3.31	3.001	3.461	4.135
	95	0	0	0.036	0	0	0		0	0	0	0.032	0.067	0		0.035	0.333	0.465	0.425	0.126	0.076		3.46	2.389	2.567	2.962	3.224	3.955
	100	0	0	0	0	0	0		0	0	0	0	0	0.036		0.282	0.541	0.194	0.229	0.032	0.038		2.605	1.854	2.134	2.845	3.19	2.985
	105	0	0	0	0	0	0		0	0	0	0.032	0	0.036		0.176	0.582	0.271	0.262	0.032	0.038		2.279	1.32	1.98	2.533	2.816	3.38
	110	0	0	0	0	0	0		0	0	0	0	0	0		0.035	0.333	0.194	0.164	0	0		2.93	1.712	1.485	2.221	2.816	2.769
	115	0	0	0	0	0	0		0	0	0	0	0	0		0.176	0.125	0.039	0.033	0	0.038		1.791	1.106	1.33	2.143	2.782	2.409
	120	0	0	0	0	0	0		0	0	0	0	0	0		0	0.166	0.077	0.033	0.095	0		1.872	1.248	1.021	1.91	2.341	2.481
	125	0	0	0	0	0	0		0	0	0	0	0	0		0	0.166	0.116	0	0.032	0		1.465	0.963	0.773	1.754	1.697	2.05
	130	0	0	0	0	0	0		0	0	0	0	0	0		0.035	0.125	0.039	0.164	0.032	0		1.058	0.606	0.773	1.832	1.9	1.942
	135	0	0	0	0	0	0		0	0	0	0	0	0		0	0.333	0	0.065	0	0		1.018	0.678	0.68	2.26	1.731	1.51
	140	0	0	0	0	0	0		0	0	0	0.032	0	0		0	0.125	0.039	0	0	0		0.651	0.606	0.34	1.832	1.765	1.582
	145	0	0	0	0	0	0		0	0	0	0	0	0		0	0.208	0.039	0	0	0		0.611	0.642	0.34	1.325	1.9	1.187
	150	0	0	0	0	0	0		0	0	0	0	0	0		0	0.083	0	0.065	0	0		0.529	0.285	0.371	1.598	0.984	1.115
	155	0	0	0	0	0	0		0	0	0	0	0	0		0	0	0.039	0.065	0	0		0.692	0.535	0.186	1.403	1.425	0.647
	160	0	0	0	0	0	0		0	0	0	0	0	0		0	0	0	0.033	0	0		0.57	0.25	0.093	1.52	1.086	0.611
	165	0	0	0	0	0	0		0	0	0	0	0	0		0	0.042	0.039	0.033	0	0		0.488	0.214	0.186	1.091	0.916	0.575
	170	0	0	0	0	0	0		0	0	0	0	0	0		0	0.042	0	0	0	0		0.244	0.143	0.217	0.935	0.713	0.827
	175	0	0	0	0	0	0		0	0	0	0	0	0		0	0.083	0	0	0	0		0.407	0.107	0.062	1.013	0.916	0.396
	180	0	0	0	0	0	0		0	0	0	0	0.034	0		0	0	0	0.033	0	0		0.285	0.071	0.093	0.818	0.645	0.288
	185	0	0	0	0	0	0		0	0	0	0	0	0		0	0.042	0	0	0	0		0.285	0.143	0	0.701	0.645	0.396
	190	0	0	0	0	0	0		0	0	0	0	0	0		0	0	0	0.033	0	0		0.244	0.036	0	0.429	0.577	0.144
	195	0	0	0	0	0	0		0	0	0	0	0	0		0	0	0	0	0	0		0.122	0.036	0.093	0.624	0.441	0.072
	200	0	0	0	0	0	0		0	0	0	0	0	0		0	0	0	0.033	0	0.038		0.163	0.107	0.031	0.74	0.339	0.36
	205	0	0	0	0	0	0		0	0	0	0	0	0		0	0	0	0	0	0		0.163	0.071	0.031	0.429	0.475	0.324
	210	0	0	0	0	0	0		0	0	0	0	0	0		0	0	0	0	0	0		0.204	0.143	0	0.507	0.271	0.36
	215	0	0	0	0	0	0		0	0	0	0	0.034	0		0	0	0	0	0	0.038		0.041	0.036	0	0.468	0.238	0.144
	220	0	0	0	0	0	0		0	0	0	0	0	0		0	0	0	0	0	0		0.204	0.036	0.093	0.234	0.271	0.108
	225	0	0	0	0	0	0		0	0	0	0	0.034	0		0	0	0	0	0	0		0.122	0.036	0	0.39	0.136	0.036
	230	0	0	0	0	0	0		0	0	0	0	0	0		0	0	0	0	0	0		0.041	0	0.031	0.156	0.034	0
	235	0	0	0	0	0	0		0	0	0	0	0	0		0	0	0	0	0	0		0.041	0.036	0.031	0.234	0.17	0.036
	240	0	0	0	0	0	0		0	0	0	0	0	0		0	0.042	0	0	0	0		0.163	0	0	0.312	0.17	0.036
	245	0	0	0	0	0	0		0	0	0	0	0	0		0	0	0	0	0	0		0.041	0	0	0.39	0.068	0.108
	250	0	0	0	0	0	0		0	0	0	0	0	0		0	0	0	0.033	0	0		0.122	0	0.031	0.312	0.034	0.072
	255	0	0	0	0	0	0		0	0	0	0	0	0		0	0.042	0	0.033	0	0		0	0	0	0.195	0.17	0.072
	260	0	0	0	0	0	0		0	0	0	0	0	0		0	0	0	0	0	0.038		0.041	0	0	0.078	0.17	0.036
	265	0	0	0	0	0	0		0	0	0	0	0	0		0	0	0	0	0	0		0	0	0	0.117	0.102	0.072
	270	0	0	0	0	0	0		0	0	0	0	0	0		0	0	0	0	0	0		0	0	0	0.156	0.034	0.072
	275	0	0	0	0	0	0		0	0	0	0	0	0		0	0	0	0.033	0	0		0	0.036	0	0.078	0.136	0.036
	280	0	0	0	0	0	0		0	0	0	0	0	0		0	0	0	0	0	0		0	0	0	0.039	0.068	0
	285	0	0	0	0	0	0		0	0	0	0	0	0		0	0.042	0	0.033	0	0		0.041	0	0	0	0	0.036
	290	0	0	0	0	0	0		0	0	0	0	0	0		0	0	0	0	0	0		0	0	0.031	0	0.102	0
	295	0	0	0	0	0	0		0	0	0	0	0	0		0	0	0	0	0	0		0	0.036	0	0.039	0	0
	300	0	0	0	0	0	0		0	0	0	0	0	0		0	0	0	0.033	0	0		0.041	0	0	0.078	0.068	0.036
	TA-p62	WT							AKT-TG							TSCmKO							TSC-AKT
	Median p62 staining intensity	4.78	5.35	19.07	6.75	10.38	8.75		9.81	6.93	9.24	20.61	16.47	14.19		31.58	28.32	33.51	28.36	29.2	22.61		65.53	50.81	54.81	75.33	74.25	70.77
EDL	p62 staining intensity (A.U.)	WT (% fibers)							AKT-TG (% fibers)							TSCmKO (% fibers)							TSC-AKT (% fibers)
	0	0.527	0	12.936	5.417	0.508	36.569		0.833	0	2.671	0.392	0.277	0		0.821	0.352	0.13	0	0.51	0		0.094	0.101	0.328	0	0.203	0
	5	4.743	0.656	19.622	18.093	7.005	26.411		12.917	2.491	15.529	4.439	2.678	0.753		1.231	0.234	1.563	0.381	0	0.146		0	0.202	0	0	0	0
	10	18.841	11.803	14.68	21.452	27.31	20.88		30.278	18.031	30.069	18.538	17.636	16.196		4.308	4.22	11.458	0.889	0.51	1.019		0	0.607	0.437	0	0	0.085
	15	26.614	18.033	10.756	12.026	31.777	8.014		24.722	22.42	27.201	25.979	38.412	22.034		9.846	13.247	21.615	3.812	3.912	3.493		0.567	0.809	0.873	0.098	0	0
	20	21.08	23.607	10.61	6.501	15.025	4.289		14.028	16.37	14.342	22.715	29.455	26.742		14.154	13.834	18.88	11.436	9.354	9.753		1.7	1.112	2.511	0.491	0.101	0
	25	12.253	10.82	12.936	3.9	7.005	1.919		8.472	12.811	5.539	12.533	8.31	18.362		14.564	11.489	12.63	14.485	14.116	14.702		3.683	1.213	2.948	0.981	0.405	0.256
	30	5.534	12.787	8.576	4.334	3.959	1.016		3.333	10.913	2.374	6.789	1.754	7.91		12.308	13.013	10.156	16.137	12.245	15.138		6.61	2.224	5.895	3.827	1.824	1.879
	35	3.557	6.557	5.669	4.442	6.193	0.339		2.778	11.269	1.088	3.394	0.831	2.354		10.462	10.082	6.12	14.231	13.776	14.265		8.782	3.64	6.769	8.538	6.586	3.843
	40	2.372	5.574	2.326	4.767	1.015	0		1.528	4.389	0.593	1.828	0.185	1.695		9.128	9.613	4.948	13.85	10.714	12.227		8.404	5.763	9.716	9.912	10.537	10.162
	45	0.922	5.246	1.453	4.984	0.203	0.226		0.417	0.83	0.495	1.697	0.185	1.036		5.846	8.206	3.385	8.386	8.503	8.297		10.198	7.988	12.118	12.267	10.841	14.091
	50	0.791	2.623	0.291	4.984	0	0.113		0.556	0.119	0.099	1.044	0.092	0.659		4.205	4.924	2.474	4.574	6.633	7.132		11.804	8.898	13.21	10.01	12.969	15.457
	55	0.395	0.656	0.145	4.442	0	0.226		0	0.356	0	0.392	0.092	0.659		3.59	3.986	2.214	2.922	5.782	4.512		8.687	10.617	7.86	10.697	12.158	11.529
	60	0.395	1.311	0	1.408	0	0		0	0	0	0.131	0	0.377		1.538	2.814	1.563	2.795	2.381	3.348		8.31	10.516	7.533	9.912	9.524	8.454
	65	0.527	0.328	0	0.758	0	0		0	0	0	0	0	0.188		1.641	2.11	0.911	2.16	3.231	2.766		5.949	8.392	6.659	6.183	7.801	7.003
	70	0.264	0	0	0.542	0	0		0.139	0	0	0.131	0	0.282		1.744	0.352	0.911	1.271	2.381	1.747		5.949	8.898	4.913	4.514	4.458	5.38
	75	0.527	0	0	0.65	0	0		0	0	0	0	0	0.188		1.026	0.117	0.391	0.127	1.871	0.291		3.494	4.044	3.057	4.22	4.762	3.074
	80	0	0	0	0.542	0	0		0	0	0	0	0	0		1.231	0.352	0.13	0.381	1.02	0.728		3.022	5.865	2.729	3.337	3.141	3.16
	85	0.132	0	0	0.108	0	0		0	0	0	0	0	0		0.205	0.234	0.26	0.127	0	0.146		2.361	2.831	1.528	2.552	1.824	2.391
	90	0	0	0	0.325	0	0		0	0	0	0	0	0		0.821	0.352	0	0.635	0.51	0.146		2.266	3.033	2.074	2.355	1.418	1.793
	95	0.132	0	0	0.108	0	0		0	0	0	0	0	0.094		0.103	0	0	0.635	0.51	0		0.944	2.123	1.965	1.668	1.52	1.623
	100	0.132	0	0	0.108	0	0		0	0	0	0	0	0.094		0.41	0.352	0.13	0	0.17	0		1.889	1.618	0.655	1.374	1.114	1.964
	105	0.132	0	0	0	0	0		0	0	0	0	0	0		0.103	0	0	0.127	0.68	0		1.039	2.427	1.092	0.883	1.722	1.196
	110	0.132	0	0	0.108	0	0		0	0	0	0	0	0.282		0.103	0	0	0.127	0.51	0		1.228	0.91	0.983	0.981	0.709	0.683
	115	0	0	0	0	0	0		0	0	0	0	0	0		0.103	0.117	0	0.127	0.34	0		0.378	0.607	1.092	0.785	0.912	0.769
	120	0	0	0	0	0	0		0	0	0	0	0	0		0.103	0	0.13	0.127	0.17	0		0.755	0.506	0.655	0.981	0.709	1.025
	125	0	0	0	0	0	0		0	0	0	0	0	0		0	0	0	0.127	0	0		0.283	0.809	0.546	0.785	0.405	0.256
	130	0	0	0	0	0	0		0	0	0	0	0	0.094		0	0	0	0	0	0.146		0.567	0.708	0.328	0.294	0.405	0.683
	135	0	0	0	0	0	0		0	0	0	0	0	0		0	0	0	0.127	0	0		0.094	0.708	0	0.393	0.608	0.769
	140	0	0	0	0	0	0		0	0	0	0	0	0		0	0	0	0	0.17	0		0	0.607	0.109	0.294	0.811	0.085
	145	0	0	0	0	0	0		0	0	0	0	0	0		0	0	0	0	0	0		0.094	0	0.109	0.098	0.405	0.171
	150	0	0	0	0	0	0		0	0	0	0	0	0		0.308	0	0	0	0	0		0	0.202	0.109	0.589	0.405	0.085
	155	0	0	0	0	0	0		0	0	0	0	0	0		0	0	0	0	0	0		0.094	0	0.218	0.196	0.304	0.598
	160	0	0	0	0	0	0		0	0	0	0	0	0		0	0	0	0	0	0		0.283	0.303	0.218	0.196	0.203	0.427
	165	0	0	0	0	0	0		0	0	0	0	0	0		0	0	0	0	0	0		0	0.303	0	0.098	0.203	0
	170	0	0	0	0	0	0		0	0	0	0	0	0		0.103	0	0	0	0	0		0	0.303	0.109	0.098	0	0.085
	175	0	0	0	0	0	0		0	0	0	0	0	0		0	0	0	0	0	0		0.094	0.101	0	0	0.101	0
	180	0	0	0	0	0	0		0	0	0	0	0	0		0	0	0	0	0	0		0.094	0.202	0	0	0.203	0.085
	185	0	0	0	0	0	0		0	0	0	0	0	0		0	0	0	0	0	0		0	0.202	0.109	0.098	0.101	0
	190	0	0	0	0	0	0		0	0	0	0	0	0		0	0	0	0	0	0		0	0.101	0	0.098	0.304	0.171
	195	0	0	0	0	0	0		0	0	0	0	0	0		0	0	0	0	0	0		0	0	0.109	0	0	0.085
	200	0	0	0	0	0	0		0	0	0	0	0	0		0	0	0	0	0	0		0	0.101	0	0	0.203	0
	205	0	0	0	0	0	0		0	0	0	0	0	0		0	0	0	0	0	0		0	0.101	0	0	0	0.085
	210	0	0	0	0	0	0		0	0	0	0	0	0		0	0	0	0	0	0		0	0.101	0	0	0	0.085
	215	0	0	0	0	0	0		0	0	0	0	0	0		0	0	0	0	0	0		0	0	0	0	0.101	0
	220	0	0	0	0	0	0		0	0	0	0	0	0		0	0	0	0	0	0		0.094	0	0.109	0	0	0
	225	0	0	0	0	0	0		0	0	0	0	0.092	0		0	0	0	0	0	0		0	0	0	0	0	0
	230	0	0	0	0	0	0		0	0	0	0	0	0		0	0	0	0	0	0		0	0	0.109	0	0	0
	235	0	0	0	0	0	0		0	0	0	0	0	0		0	0	0	0	0	0		0.094	0	0	0	0	0.256
	240	0	0	0	0	0	0		0	0	0	0	0	0		0	0	0	0	0	0		0	0	0	0	0	0
	245	0	0	0	0	0	0		0	0	0	0	0	0		0	0	0	0	0	0		0	0	0	0	0	0
	250	0	0	0	0	0	0		0	0	0	0	0	0		0	0	0	0	0	0		0	0.101	0	0	0	0
	255	0	0	0	0	0	0		0	0	0	0	0	0		0	0	0	0	0	0		0	0	0	0	0	0
	260	0	0	0	0	0	0		0	0	0	0	0	0		0	0	0	0	0	0		0	0.101	0.109	0	0	0
	265	0	0	0	0	0	0		0	0	0	0	0	0		0	0	0	0	0	0		0.094	0	0	0	0	0
	270	0	0	0	0	0	0		0	0	0	0	0	0		0	0	0	0	0	0		0	0	0	0	0	0
	275	0	0	0	0	0	0		0	0	0	0	0	0		0	0	0	0	0	0		0	0	0	0	0	0
	280	0	0	0	0	0	0		0	0	0	0	0	0		0	0	0	0	0	0		0	0	0	0	0	0
	285	0	0	0	0	0	0		0	0	0	0	0	0		0	0	0	0	0	0		0	0	0	0.098	0	0
	290	0	0	0	0	0	0		0	0	0	0	0	0		0	0	0	0	0	0		0	0	0	0	0	0
	295	0	0	0	0	0	0		0	0	0	0	0	0		0	0	0	0	0	0		0	0	0	0.098	0	0
	300	0	0	0	0	0	0		0	0	0	0	0	0		0	0	0	0	0	0		0	0	0	0	0	0
	EDL-p62	WT							AKT-TG							TSCmKO							TSC-AKT
	Median p62 staining intensity	14.86	19	11.58	11.69	12.24	2.39		11.16	17.21	10.27	15.09	13.96	17.06		27.03	27.76	18.72	30.94	33.24	31.83		49.22	58.16	48.32	51.66	52.65	51.91
SOL	p62 staining intensity (A.U.)	WT (% fibers)							AKT-TG (% fibers)							TSCmKO (% fibers)							TSC-AKT (% fibers)
	0	6.08	3.859	60.145	0	7.475	0		0.86	0.978	3.263	0	0.203	0.436		0.372	0.108	0	0	0	0		0.114	0.125	0	0	0	0
	5	12.067	27.331	24.638	0	25.368	0		11.075	0.587	26.427	0.472	0.305	1.416		1.859	0	0	0	0.105	0		0	0	0	0	0.119	0
	10	23.573	40.836	4.71	5.263	32.966	4.515		22.366	20.744	30.179	2.673	4.975	9.695		7.559	0.108	5.994	0.108	0	0.107		0	0	0	0	0.119	0
	15	21.328	14.791	2.174	19.222	15.319	38.127		20.538	45.01	20.228	9.906	31.168	37.691		10.533	0.646	7.886	0	0	0		0.114	0	0	0	0	0
	20	14.874	3.215	2.174	27.231	6.25	33.278		13.333	17.221	7.83	24.528	31.675	31.481		9.17	3.767	11.041	0.216	0	0.107		1.027	0	0	0	0.119	0
	25	7.484	3.859	2.174	17.62	3.799	12.709		10	8.023	5.383	18.553	15.431	10.131		7.807	5.92	13.249	0	0.211	0.107		2.169	0	0.121	0	0.357	0
	30	4.864	2.251	1.449	9.153	2.328	7.023		7.742	4.305	5.057	13.208	6.497	4.139		11.152	7.858	11.356	0.54	0.316	0.749		2.397	0	0.847	0.478	0.595	0
	35	3.555	2.894	1.812	7.551	2.574	1.505		6.237	2.153	0.979	9.748	3.249	2.07		14.746	6.997	10.41	1.728	0.843	2.141		2.511	0.876	0.121	1.435	1.071	0
	40	2.245	0.643	0.362	4.348	2.206	0.669		3.118	0.783	0.326	8.019	3.147	0.654		13.135	11.948	7.571	1.836	3.267	4.497		3.881	2.628	2.421	2.392	1.429	0.109
	45	1.964	0.322	0.362	2.975	0.858	0.669		1.613	0.196	0	4.56	0.914	0.98		8.674	12.164	5.363	4.536	4.742	7.816		3.995	5.006	1.937	4.785	3.571	0.435
	50	0.935	0	0	1.831	0.368	0.669		0.86	0	0.326	3.145	1.218	0.436		5.7	13.994	3.47	5.508	6.322	6.852		4.909	5.382	3.995	7.018	7.381	0.87
	55	0.468	0	0	1.831	0.245	0.502		0.86	0	0	2.201	0.609	0.218		3.222	8.611	3.47	6.371	6.955	8.565		5.708	6.508	5.569	8.612	10.476	1.087
	60	0.094	0	0	0.915	0.123	0.167		0.645	0	0	0.629	0.203	0.109		1.115	9.15	3.785	7.019	7.903	9.529		5.594	9.262	4.237	9.729	11.429	2.717
	65	0.094	0	0	0.915	0	0		0.215	0	0	0.629	0.102	0.218		1.983	3.875	2.839	7.019	7.903	9.957		5.479	9.887	5.69	8.772	9.524	3.804
	70	0	0	0	0.229	0.123	0		0.108	0	0	1.101	0	0		1.115	4.09	3.155	5.4	10.011	6.21		6.507	6.758	5.69	7.177	7.143	6.522
	75	0.187	0	0	0.458	0	0		0.108	0	0	0.314	0	0		0.743	2.583	2.208	6.911	6.639	6.317		4.452	7.259	5.569	5.582	7.5	7.174
	80	0	0	0	0.229	0	0		0.108	0	0	0.157	0.102	0.109		0.124	1.83	1.262	6.587	8.43	5.996		5.365	7.635	5.327	6.858	5.119	5.87
	85	0	0	0	0	0	0		0	0	0	0.157	0	0.109		0.248	1.292	1.262	5.508	6.639	6.638		4.795	5.882	5.69	4.466	4.881	7.065
	90	0	0	0	0.229	0	0		0	0	0	0	0	0		0.124	0.646	1.893	4.752	5.585	4.604		3.653	4.756	4.843	3.828	4.048	6.848
	95	0	0	0	0	0	0.167		0.215	0	0	0	0	0		0.124	1.076	0.315	4.536	5.901	3.533		3.881	5.131	3.753	3.987	2.738	7.065
	100	0	0	0	0	0	0		0	0	0	0	0	0		0	0.753	0.946	3.132	2.95	3.319		3.425	3.63	5.811	1.914	3.571	5.652
	105	0.094	0	0	0	0	0		0	0	0	0	0	0		0.248	0.969	1.893	2.808	2.107	2.141		1.941	1.126	4.358	1.914	2.143	4.348
	110	0	0	0	0	0	0		0	0	0	0	0	0		0	0.323	0.315	2.484	3.477	1.178		2.511	1.377	3.027	2.711	1.071	4.239
	115	0	0	0	0	0	0		0	0	0	0	0	0		0	0.108	0	2.808	2.529	1.82		2.626	2.378	1.816	1.116	2.381	4.565
	120	0	0	0	0	0	0		0	0	0	0	0	0		0	0.323	0.315	1.404	2.107	1.82		1.941	1.502	2.906	2.233	2.024	4.239
	125	0	0	0	0	0	0		0	0	0	0	0	0		0	0.431	0	1.728	1.159	1.178		1.712	1.627	1.453	1.116	0.833	2.5
	130	0	0	0	0	0	0		0	0	0	0	0	0		0	0	0	0.972	1.581	0.749		0.913	0.626	1.574	0.638	0.833	2.717
	135	0	0	0	0	0	0		0	0	0	0	0.102	0		0	0	0	1.404	0.948	1.071		1.484	1.126	1.574	1.276	1.429	2.826
	140	0	0	0	0	0	0		0	0	0	0	0	0.109		0	0.108	0	1.296	0.211	0.535		0.685	0.751	1.453	0.319	0.833	1.957
	145	0	0	0	0	0	0		0	0	0	0	0	0		0	0	0	0.864	0.527	0.642		0.685	0.375	2.179	0.957	1.19	1.522
	150	0	0	0	0	0	0		0	0	0	0	0	0		0	0.108	0	0.756	0.105	0		1.37	0.751	1.453	0.159	0.476	2.283
	155	0	0	0	0	0	0		0	0	0	0	0	0		0	0	0	0.756	0	0.107		0.342	0.25	1.211	0.638	0.238	1.522
	160	0	0	0	0	0	0		0	0	0	0	0	0		0	0	0	0.648	0	0.107		0.685	0.626	1.332	0.319	0.595	1.087
	165	0.094	0	0	0	0	0		0	0	0	0	0	0		0	0	0	0.864	0.211	0.214		0.457	0.751	0.847	0.319	0.476	0.978
	170	0	0	0	0	0	0		0	0	0	0	0	0		0	0	0	0.648	0.211	0.214		0.571	0.25	0.969	0.638	0.238	0.761
	175	0	0	0	0	0	0		0	0	0	0	0	0		0	0	0	0.756	0	0.107		0.685	0.125	1.09	0	0.238	0.761
	180	0	0	0	0	0	0		0	0	0	0	0	0		0	0	0	0.756	0	0.107		0.342	0	0.121	0.319	0	0.761
	185	0	0	0	0	0	0		0	0	0	0	0	0		0	0	0	0.54	0	0		0.342	0.501	0.363	0.478	0.238	0.978
	190	0	0	0	0	0	0		0	0	0	0	0	0		0	0	0	0.648	0	0		0.457	0.501	0.484	0.319	0.238	1.087
	195	0	0	0	0	0	0		0	0	0	0	0	0		0	0	0	0.54	0	0.107		0.342	0.125	0.605	0.159	0.119	0.217
	200	0	0	0	0	0	0		0	0	0	0	0	0		0	0.108	0	0.864	0	0		0.228	0.25	0.121	0.159	0.119	0.109
	205	0	0	0	0	0	0		0	0	0	0	0	0		0	0	0	0.216	0	0.107		0.228	0	0.242	0.478	0.595	0.326
	210	0	0	0	0	0	0		0	0	0	0	0	0		0.124	0.108	0	0.324	0	0.107		0.228	0.25	0.242	0	0.238	0.435
	215	0	0	0	0	0	0		0	0	0	0	0	0		0	0	0	0.324	0	0		0	0.25	0.484	0.478	0	0.326
	220	0	0	0	0	0	0		0	0	0	0	0	0		0	0	0	0	0	0.107		0.114	0.125	0.363	0.478	0.357	0.435
	225	0	0	0	0	0	0		0	0	0	0	0	0		0	0	0	0.108	0	0.214		0.457	0	0.484	0.319	0.119	0.326
	230	0	0	0	0	0	0		0	0	0	0	0.102	0		0	0	0	0.324	0	0		0.457	0.125	0.363	0.319	0	0.109
	235	0	0	0	0	0	0		0	0	0	0	0	0		0.124	0	0	0.108	0	0		0.228	0.125	0.363	0.478	0.119	0.217
	240	0	0	0	0	0	0		0	0	0	0	0	0		0	0	0	0.324	0	0		0.457	0	0.363	0.159	0	0.543
	245	0	0	0	0	0	0		0	0	0	0	0	0		0	0	0	0.108	0	0.107		0	0	0.242	0.159	0	0
	250	0	0	0	0	0	0		0	0	0	0	0	0		0	0	0	0.216	0	0		0.114	0	0.363	0.319	0.119	0.435
	255	0	0	0	0	0	0		0	0	0	0	0	0		0	0	0	0.216	0	0		0.228	0	0.847	0	0	0.217
	260	0	0	0	0	0	0		0	0	0	0	0	0		0	0	0	0.108	0	0		0.342	0	0	0.159	0.119	0.109
	265	0	0	0	0	0	0		0	0	0	0	0	0		0	0	0	0	0.105	0		0.342	0.125	0.242	0	0	0
	270	0	0	0	0	0	0		0	0	0	0	0	0		0	0	0	0	0	0		0.114	0	0.121	0.159	0.119	0.109
	275	0	0	0	0	0	0		0	0	0	0	0	0		0	0	0	0.216	0	0		0.114	0.125	0.121	0	0.119	0
	280	0	0	0	0	0	0		0	0	0	0	0	0		0	0	0	0	0	0.107		0	0.125	0	0.159	0	0
	285	0	0	0	0	0	0		0	0	0	0	0	0		0	0	0	0.216	0	0		0.228	0	0.121	0.159	0	0
	290	0	0	0	0	0	0		0	0	0	0	0	0		0	0	0	0.108	0	0		0.457	0	0	0.159	0.238	0
	295	0	0	0	0	0	0		0	0	0	0	0	0		0	0	0	0	0	0		0.457	0.25	0	0.159	0	0.109
	300	0	0	0	0	0	0		0	0	0	0	0	0		0	0	0	0.108	0	0		0.228	0	0.242	0.319	0.119	0
	SOL	WT							AKT-TG							TSCmKO							TSC-AKT
	Median p62 staining intensity	11.98	6.91	-0.99	19.7	7.35	15.87		13.47	13.11	8.34	22.81	16.96	15.04		30.46	45.04	30.19	77.46	70.79	64.91		75.61	71.91	87.6	69.42	67.66	95.59

## Sheet: Fig. S1
RT-qPCR (mRNA expression 2-∆∆CT)
Fig. S1A	Control					2m TSCmKO
Fbxo32	0.901621	0.98776	1.08328	0.68385	1.34349	1.5268	1.3988	1.6546	1.78093	1.67542
Trim63	0.962117	1.1463	1.2043	0.712909	0.974367	1.82629	1.57772	3.05137	1.72528	1.66406
Fbxo30	0.73	1.14	0.92	1	1.22	1.29	1.71	1.38	1.97	2.62
Mdm2	1.18	0.84	0.96	1.05	0.97	1.68	1.3	1.26	1.36	1.41
Traf6	1.29	0.9	0.8	0.98	1.02	2.32	1.39	1.18	1.79	1.65
Ube4b	0.9	1.2	0.85	1	1.05	1.51	1.66	1.25	1.66	2.19
Ubb	0.957777	1.09033	0.892769	1.05912		1.19165	1.06621	1.20029	1.41689	1.33861
Psma1	1.00693	1.14309	0.901628	0.917952	1.03041	1.13341	1.26014	1.25478	1.31783	1.21933
Psma5	0.869279	1.05181	1.19666	0.933307	0.948938	1.07991	1.1063	1.18415	1.21216	1.20695
Psmb5	0.839635	1.1145	1.13112	1.03866	0.876093	1.02292	1.21209	1.43992	1.3046	1.46965
Psmb6	1.09951	1.08449	0.841469	0.880635	1.0939	1.12282	1.22553	1.24003	1.18635	1.2743
Psmb7	1.20674	1.24732	0.888074	0.915712	0.742155	1.24616	1.35158	1.07878	1.00342	0.864716
Psmc1	1.13866	1.077	0.852547	0.962227	0.969569	1.51738	1.24321	1.348	1.52127	1.3528
Psmd4	1.05307	1.04298	0.857579	0.943897	1.10248	1.3149	1.23132	1.27193	1.45205	1.36659
Psmd8	0.734332	1.1835	1.23796	1.01487	0.829344	1.31998	2.05821	2.55009	2.09567	2.11837
Psmd11	0.857679	1.10025	0.77478	0.867152	1.40014	1.10827	1.35331	1.16638	1.53465	1.64941
Psme4	0.931258	1.16085	0.96299	1.01299	0.931915	3.26182	3.2966	2.86967	3.91908	3.85393
Western Blot (relative protein expression / fold change)
Fig. S1B	Control					TSCmKO
PSMA*	1.08371	1.10307	1.02885	0.911564	0.872803	1.17255	1.55221	1.42385	1.62149	1.47744
PSMB5	0.807983	1.3073	1.01551	1.06349	0.80572	1.3094	1.05866	1.3075	1.47248	1.18184
PSMB6	0.736311	1.51186	0.989653	0.675519	1.08666	1.09829	1.22068	1.73805	2.4922	1.362
PSMB7	1.18589	1.26336	1.06198	0.645366	0.843403	1.4807	1.23322	1.42467	1.72961	1.35453
PSMC1	1.29385	0.932781	0.802765	0.681436	1.28917	1.71748	1.30836	1.3321	1.42509	1.30516
PSME4	1.0839	0.901374	0.773586	1.41893	0.822216	1.95884	2.64871	2.00848	2.7744	1.85989

## Sheet: Fig. S2
RNAseq (Row Z-score)
Fig. S2A	10m						30m						30m+RM
Asb15	2.74422	-0.2627	0.554307	0.58062	0.624321	-0.44267	0.594573	-0.10378	-0.78385	1.18834	-0.05415	0.501032	-0.07353	-0.7372	-1.34255	-1.04599	-0.65729	-1.2837
Atf6b	-0.90811	0.403733	0.669408	-0.14657	-0.01447	-0.72874	-0.28522	-0.77189	-0.1505	0.802031	2.45708	0.308722	-1.65143	0.243614	0.59175	0.466839	0.651854	-1.9381
Bcat2	1.7601	1.35147	0.699667	0.395131	1.20644	0.514867	0.039031	0.060578	0.307813	0.492047	-0.36772	0.567212	-1.43784	-1.73719	-1.18171	-0.88481	-0.73051	-1.05457
Becn1	0.000408	0.519163	1.98812	1.45464	-0.75182	0.626851	-0.33999	-0.13415	-0.80489	0.225119	1.39424	-0.62797	-1.13145	0.542718	-0.70882	-0.86417	0.477779	-1.86577
Bnip3	-0.27556	-0.49397	0.210982	-0.66553	0.61913	-0.4702	0.273674	2.54964	0.519962	0.045504	0.777236	1.4972	-0.79538	-1.70522	-0.5216	-1.37959	-0.37719	0.190924
Ctsl	0.104526	-0.28852	0.438105	-0.276	-0.47788	0.117987	0.043247	1.73047	1.69404	0.047234	1.87359	0.871271	-1.19175	-1.26188	-1.05749	-1.20457	-0.58802	-0.57437
Ddit4	1.67627	-0.95621	-0.69359	-0.83595	-0.93083	-1.07008	-0.36944	0.407185	-0.4926	0.518645	0.508331	-0.0988	-0.29682	1.37993	2.52005	-0.13567	-0.59654	-0.53388
Dera	-0.69848	-0.62644	2.0962	0.74555	-0.37976	0.679525	0.858474	0.746078	0.652494	0.3679	1.34532	0.230568	-1.54262	-1.35273	-0.86129	-0.41942	-1.02892	-0.81246
Fam134b	0.28407	-0.66371	-0.65362	-0.54438	3.76528	-0.23314	-0.07075	0.245133	-0.25575	0.045761	0.517767	-0.14293	-0.63416	-0.01912	-0.34956	-0.50872	-0.47175	-0.31042
Fbxo30	-1.17302	-0.63024	-1.48973	-0.62507	0.481897	-0.16003	1.1049	1.36358	0.00175	-0.96589	1.63677	0.794759	-0.82524	-1.14512	-0.15857	-0.46578	0.768227	1.48681
Fbxo32	0.479915	-0.12724	0.00952	0.236343	-0.24426	-0.13268	0.830356	1.82559	-0.87898	1.49365	1.53912	0.002314	-1.50761	-1.19432	-0.83309	-1.49713	0.542743	-0.54425
Fbxo40	0.576525	0.066324	0.067474	0.277861	3.51279	0.774397	-0.15896	-0.02529	-0.32153	-0.6543	-0.14344	-0.20345	-0.71947	-0.05164	-0.35614	-1.05871	-0.75476	-0.82768
Gabarapl1	-0.06391	-0.1216	-0.56826	-0.50447	3.67437	-0.04618	0.109045	0.64275	-0.41997	-0.46382	0.568925	0.173321	-0.83744	-0.43164	-0.39946	-0.69442	-0.38104	-0.23621
Gadd45a	-0.46555	-0.74813	-0.75354	-0.87904	-0.99533	-0.70315	-0.20159	3.20166	0.069411	0.745602	0.714349	0.276597	-0.68181	-0.3739	-0.0422	-0.43801	0.219885	1.05474
Glul	0.912151	-1.07643	-0.81335	-1.01879	-0.16587	-0.97128	-0.31333	2.33015	0.238139	1.96506	1.11808	0.34378	-0.61054	-0.2716	0.075859	-0.75588	-0.40708	-0.57907
Klf15	2.16279	-0.57394	-0.38661	-0.07718	-0.74455	-1.1441	0.032313	0.905664	-0.06718	1.55892	1.73636	0.703261	-1.07595	-0.33421	-0.50561	-0.96628	-0.58714	-0.63657
Mdm2	-0.43366	0.058228	1.53779	0.866178	-0.43605	1.3464	0.287369	0.715386	-0.70008	0.243987	0.787969	0.363491	-0.85146	-1.70968	-1.38121	-1.87949	0.633577	0.551261
Pik3ip1	0.864493	1.34748	0.777999	0.86274	-2.71932	0.150736	1.05254	-0.7207	0.712198	-0.05539	0.013809	0.556434	-0.80734	0.210514	-0.96119	-1.24728	-0.17074	0.133017
Ppp1r15a	-0.33553	-0.12276	-0.16239	0.032879	3.79007	0.567243	-0.00673	-0.35663	-0.48947	-0.33031	-0.05944	0.317012	-0.47034	-0.2824	-0.65266	-0.66152	-0.15173	-0.62529
Psmd8	-0.3391	0.272112	0.943828	0.535019	0.767813	0.435859	-0.04829	1.24764	0.981774	-0.6951	1.57011	0.925619	-0.86787	-0.8328	-0.44518	-1.88094	-1.14422	-1.42627
Psme4	1.0232	0.264984	1.86508	1.02668	0.725448	1.3654	0.183437	0.4205	-0.71558	0.013325	0.017838	0.248833	-1.15809	-1.82787	-0.92477	-1.28911	-0.29757	-0.94174
Sap30	-0.11215	-0.22505	-0.50546	-0.11402	3.82789	-0.46735	-0.55266	0.330681	0.07564	0.25525	0.234119	-0.2201	-0.53904	-0.62633	-0.52858	-0.27444	-0.36499	-0.1934
Sesn1	1.79702	-0.17016	-0.40491	-0.05971	0.392765	-0.4196	0.349465	1.4647	-0.20859	-1.2417	2.08134	0.375927	-0.94287	0.113382	-0.82608	-1.76879	-0.44402	-0.08818
Slc7a8	0.787013	-0.6273	0.728281	-0.09172	-0.73359	0.432399	-0.81786	2.03482	0.452191	2.26661	0.429265	-0.38661	-1.01898	-0.28322	-1.2099	-1.09908	-0.2364	-0.62591
Sqstm1	0.067903	-0.4332	0.062887	-0.0252	1.77992	0.256232	0.257177	1.94946	-0.27025	0.369702	0.972199	1.03063	-1.51435	-0.86551	-0.60533	-1.79792	-0.41388	-0.82046
Traf6	0.531627	0.269246	1.22779	0.776711	-0.28431	2.48399	1.31017	0.142371	-1.22438	-0.25877	0.344104	-0.25163	-0.76684	-0.41922	-1.01576	-1.37221	-0.69352	-0.79937
Trib3	-0.78051	0.006461	-0.74503	1.93646	0.22096	-0.74022	1.24327	-0.17209	1.30593	0.773147	1.39416	-1.23069	-0.9067	-0.28956	-1.68866	-0.55474	-0.0608	0.288593
Trim63	0.200433	-0.38553	-0.26089	-0.29465	2.93209	-0.57083	0.001402	1.17589	-0.60996	1.03084	0.290351	0.319473	-1.09648	-0.72048	-0.42906	-1.31372	0.594281	-0.86318
Vcp	-0.19963	-0.45938	0.848043	0.486368	-0.55188	0.539057	0.081897	1.94873	-0.30707	0.105934	1.16739	1.54508	-1.41422	-0.23676	-0.9346	-1.84065	0.288343	-1.06664
RNAseq (Row Z-score)
Fig. S2B	10m						30m						30m+RM
Nfe2l1	-0.94574	-0.61831	-1.40962	-0.32166	0.428772	-0.4952	0.424681	2.30351	0.972432	0.458173	1.149	1.11047	-1.44176	-1.05556	-0.36663	-0.59281	-0.15305	0.553292
Vcp	-0.19963	-0.45938	0.848043	0.486368	-0.55188	0.539057	0.081897	1.94873	-0.30707	0.105934	1.16739	1.54508	-1.41422	-0.23676	-0.9346	-1.84065	0.288343	-1.06664
Psma1	-0.35088	0.382036	0.007155	-0.47842	1.00677	0.234273	1.12339	2.98018	-0.23063	-0.58458	0.345987	0.088089	-0.57484	-1.29833	-1.36138	-0.90281	-0.25875	-0.12725
Psma2	-0.19162	-0.50658	0.095831	-0.54068	-0.45327	0.548184	0.305225	3.12893	0.503388	-0.71442	0.731105	0.663463	0.124005	-1.3514	-1.03665	-0.97627	-0.58517	0.255945
Psma3	0.069011	-0.27543	0.941925	0.03293	-0.35702	0.432479	0.166885	2.7008	0.2609	-0.3724	1.27874	0.134394	0.107147	-1.4314	-1.14703	-1.66498	-0.4676	-0.40935
Psma4	-0.40488	-0.42207	0.887347	-0.5002	-0.86442	0.382701	0.563317	2.77127	-0.0182	-0.09984	1.67037	0.310704	-0.53735	-0.71029	-1.06403	-1.07549	-0.86592	-0.02303
Psma5	-0.03046	-0.42306	-0.19264	-0.6671	0.408787	0.232878	0.33547	2.47178	-0.04853	0.440694	1.2574	0.905858	-1.15226	-1.9446	-0.32483	-1.43048	0.186048	-0.02496
Psma6	-1.0372	-0.1517	0.618699	-0.43909	-0.73501	-0.25499	0.534701	2.91312	0.299778	-0.38373	0.94184	0.403586	0.514402	-1.07388	-1.36219	-1.08305	-0.14527	0.439986
Psma7	-0.63134	-0.94876	-0.81663	-1.00059	-0.83976	-0.73651	0.981134	2.75151	0.123057	0.191597	1.55826	0.719533	-0.41878	-0.99816	-0.19603	0.033502	0.021416	0.206533
Psmb1	-0.96878	-0.59894	-0.40289	-0.67466	-1.20218	-0.74395	-0.10295	3.23469	0.945673	0.104421	0.786624	-0.24287	0.132201	-0.26626	-0.79556	0.025509	0.460668	0.309241
Psmb2	0.277518	-0.12319	0.115439	-0.50055	0.905483	-0.15303	1.14396	1.76435	-0.0825	-0.73852	2.01392	0.622522	-0.16826	-1.40595	-1.67584	-0.57548	-1.0496	-0.37029
Psmb3	-0.30731	-0.53519	-0.8003	-0.45875	-0.59084	-0.82286	-0.04035	2.04787	0.850969	0.371876	0.884412	2.20143	-0.74359	-0.75807	-0.76787	-1.37388	0.202057	0.640391
Psmb4	-0.54418	-0.72712	-0.70379	-0.64579	-1.30588	-0.30368	0.136908	2.23692	1.09566	1.12017	1.55121	0.972893	-0.58868	0.250346	-1.29176	-0.41124	-0.54991	-0.29208
Psmb5	0.276493	0.285498	-0.88147	-0.73392	-0.79428	-0.3399	0.504036	2.09153	1.26849	0.34259	1.19996	1.3248	-1.39727	-1.10162	-1.12223	0.273344	-0.68368	-0.51239
Psmb6	-0.03226	0.006415	-0.29226	-0.774	-0.75909	-0.47975	-0.5424	2.37864	1.53136	0.739605	1.05389	0.910121	-1.46251	0.220279	-1.05233	-1.17847	-0.08115	-0.18609
Psmb7	-0.18833	0.181559	1.19473	0.032804	-0.00053	0.489483	0.320744	1.91283	0.890132	-0.08661	0.393293	1.15754	-0.14483	-2.1272	-1.5761	-0.73032	-1.14774	-0.57146
Psmc1	0.103201	-0.90218	-0.13741	-0.48544	-0.71193	0.017541	0.826777	2.57282	0.679323	-0.40019	1.54455	1.06957	-0.69387	-1.5769	-0.41954	-0.49353	-0.29764	-0.69516
Psmc2	-0.14858	-0.38752	0.173535	-0.37097	-0.39327	0.032201	0.406464	2.75221	-0.49603	0.18054	1.80582	-0.11856	-0.91699	-0.27097	-0.7517	-1.73233	0.710762	-0.47462
Psmc3	-0.7075	-1.59203	-0.12484	-0.94708	-1.32248	-0.55637	0.090714	2.05992	0.186606	0.102696	1.13646	2.00429	-0.12413	-0.12636	0.196683	-0.97537	0.10171	0.597068
Psmc4	-0.33256	-0.92625	-0.17391	-0.24818	-0.70414	-0.39013	0.33722	3.06749	0.598712	0.600354	0.339633	1.49079	-0.74355	-0.79688	-0.52076	-1.00491	-0.47945	-0.11347
Psmc5	-0.5429	-0.72752	-0.36886	-0.13124	-0.59912	-0.197	0.806919	2.63358	0.005235	0.040056	1.61179	0.651007	-1.35645	-1.30543	-0.88859	-0.35166	0.746151	-0.02598
Psmc6	-0.47388	-0.6174	-0.18842	-0.2987	-0.00285	0.163342	0.767761	3.04564	-0.29078	-0.16447	1.1876	1.03906	-0.18009	-1.23836	-0.78472	-1.10534	-0.38534	-0.47305
Psmd1	-0.33394	-1.28712	0.519199	-0.48698	-0.17845	0.014091	0.667312	2.15255	-1.32356	-0.09556	2.08919	1.19775	-0.38438	-0.19897	-0.31559	-1.02832	-0.18547	-0.82175
Psmd2	-0.10653	-0.65145	0.413954	-0.72144	0.018788	0.242017	1.01024	2.2591	-1.10764	-0.12315	1.64346	1.11208	-0.96445	-0.82065	-0.08368	-1.66472	-0.33715	-0.11877
Psmd3	-0.35253	-0.33777	-0.35924	-0.49143	0.290976	-0.00873	0.369559	1.61759	0.513905	1.30607	0.92238	1.83596	-1.66888	0.212756	-0.9317	-1.6583	-0.38672	-0.8739
Psmd4	-0.78926	-1.40082	-0.37118	-1.24186	-0.76253	-0.57338	-0.05173	2.56216	-0.72494	0.390475	1.05083	0.90746	-0.43747	-0.01194	1.17834	-0.73531	0.604561	0.406571
Psmd5	-0.72062	-0.89649	-0.53696	0.879903	-1.11193	-0.21503	-0.92851	1.34295	1.03208	0.200043	2.10173	0.288997	0.993747	-0.64586	-0.60188	-0.76902	0.937227	-1.35038
Psmd6	-0.46605	-1.00541	0.315954	-0.2729	-0.89173	0.739818	0.603571	1.96166	-0.89418	-1.31822	2.47722	-0.25151	0.409734	0.146689	-0.82944	-0.30438	-0.56184	0.141013
Psmd7	0.473461	0.122102	0.332065	-0.77392	0.98656	-0.22002	0.091666	2.88348	-0.64261	-0.39848	0.460476	0.296121	-1.01692	-1.10084	-0.49715	-1.62903	0.810689	-0.17765
Psmd8	-0.3391	0.272112	0.943828	0.535019	0.767813	0.435859	-0.04829	1.24764	0.981774	-0.6951	1.57011	0.925619	-0.86787	-0.8328	-0.44518	-1.88094	-1.14422	-1.42627
Psmd9	1.20324	0.100699	0.554116	-0.05918	-0.84994	0.300858	-0.02276	-1.2555	0.687394	0.811901	-0.34351	2.29958	-0.98306	0.835305	-0.83631	-0.90772	-1.752	0.216884
Psmd11	-0.93723	-0.71125	-0.73148	-1.00834	2.75447	-0.59879	-0.02901	2.06454	-0.13423	-0.006	0.529524	0.321296	-0.62335	-0.82387	-0.3557	-0.29494	0.322246	0.26211
Psmd12	-0.39732	-0.46705	0.571017	-0.42908	0.736983	0.563845	0.434403	2.06977	-0.34587	-1.10817	2.0346	0.965956	-0.38139	-1.41943	-0.8478	-0.75589	-0.89478	-0.32981
Psmd13	-1.20379	-0.75949	-0.09755	-0.8397	-0.65049	-0.7636	0.062969	2.49398	0.790156	-0.91779	1.31522	0.379569	-0.74023	1.00182	-1.21418	-0.00753	0.596419	0.554227
Psmd14	-0.11759	-0.21439	0.57809	0.183607	-0.47137	0.827999	0.502066	2.21576	-0.22993	0.139311	1.61695	1.09899	-0.8983	-1.53468	-1.01949	-0.93273	-0.96005	-0.78425
Adrm1	-0.13741	0.784378	-0.15221	-0.6252	0.665856	0.797316	-0.08728	1.68292	-0.46357	0.516104	1.42267	1.16565	-1.51982	-1.19473	0.015144	-0.97123	-0.0312	-1.86741
Psme1	0.606201	1.6078	0.590173	-0.13469	1.41775	0.815439	-1.58179	0.649418	0.001992	-0.11199	-2.31349	-1.35752	-0.14115	0.112439	-0.60699	0.53008	-0.34938	0.265699
Psme2	-0.44831	0.360153	0.426227	-1.29465	-0.6389	-0.59903	1.19717	1.17724	2.78731	-1.09138	-0.33198	-0.70671	-0.36536	-0.22572	-0.81024	-0.42348	0.222251	0.765413
Psme3	0.203668	-1.4514	1.11614	0.025968	-0.90237	0.33611	-0.16879	0.74451	-1.67567	-1.97193	0.599369	-0.51133	1.72746	0.633754	-0.2892	0.210878	0.285009	1.08782
Psme4	1.0232	0.264984	1.86508	1.02668	0.725448	1.3654	0.183437	0.4205	-0.71558	0.013325	0.017838	0.248833	-1.15809	-1.82787	-0.92477	-1.28911	-0.29757	-0.94174

## Sheet: Fig. S3
Western Blot (relative protein expression / fold change)
Fig. S3C - GAS	Con 10d					10d iTSCmKO						Con 21d				21d iTSCmKO
TSC1	0.366911	1.52973	0.876622	1.32336	0.903374	0.373535	0.189187	0.138729	0.248248	0.166155	0.457003	0.886541	0.819683	0.728284	1.56549	0.688978	0.224349	0.430467	0.418389
pS6S240-244/S6	0.969218	1.07446	0.809993	0.718411	1.42792	5.10718	2.81496	2.92216	4.38815	4.0771	4.42621	0.845041	1.04029	1.16374	0.950924	6.21791	4.58282	6.29036	6.45373
pS6S235-236/S6	0.710396	1.09211	0.908913	0.959928	1.32865	13.9444	7.63142	7.72522	8.89316	11.673	10.0199	0.924485	2.04499	0.593416	0.437114	11.4972	12.0204	10.5977	12.9727
p4E-BP1S65/4EBP1	0.974326	1.32495	0.919706	0.731366	1.04965	3.02214	1.50801	2.13149	1.09701	2.48766	2.45189	1.32711	1.05831	0.65743	0.957147	3.25507	2.73084	3.61127	3.92006
pAktS473/Akt	1.94191	0.36918	1.12183	1.07084	0.496242	0.315738	0.253614	0.59419	0.313769	0.611263	0.775355	0.471825	0.959745	1.51985	1.04858	0.19457	0.147697	0.214099	0.245654	0.421235
pPRAS40T246/PRAS40	1.08897	0.829686	1.18408	0.958025	0.939231	0.951511	0.673333	0.840471	0.731488	1.01724	1.38193	1.53963	0.892171	0.86654	0.701656	0.655275	0.556762	0.325134	0.389059
Western Blot (relative protein expression / fold change)
Fig. S3D - SOL	Control				21d iTSCmKO
TSC1	0.766396	0.929193	1.36196	0.942447	0.25549	0.25316	0.308629	0.350937
pS6S240-S244	0.606488	1.58493	1.33077	0.47781	2.0365	2.02389	2.06186	2.05378
pS6S235-S236	1.14309	1.2447	1.04119	0.57103	3.58867	4.02862	4.22392	5.54526
S6	1.34741	0.945313	0.762325	0.944956	0.785391	2.39054	1.66383	1.75073
p4E-BP1S65/4EBP1	0.854759	0.886033	1.76349	0.495716	1.56996	0.759591	2.24634	1.87884
pAktS473/Akt	0.748773	0.989344	1.35737	0.90451	0.702117	0.254605	0.318037	0.684548
pPRAS40T246/PRAS40	0.971443	0.700181	1.29714	1.03124	0.201605	0.268838	0.338486	0.379058

[truncated: 3 more sheets: Fig. S4, Fig. S5, Atrophy genes]
